# Supplementary material for: The Academic Landscapes of Manufacturing Enterprise Performance and Environmental Sustainability: A Study of Commonalities and Differences
Source: Int J Environ Res Public Health. 2021 Mar 24;18(7):3370. doi: 10.3390/ijerph18073370 (PMC8037544; doi:10.3390/ijerph18073370)
Supplement: Supplementary file 1 [file ijerph-18-03370-s001.zip]

Archive with 6 entries (6 files):
- MEP_ES_supplementary material.xlsx
- network_data/ES_edges.tsv
- network_data/ES_nodes.csv
- network_data/MEP_edges.tsv
- network_data/MEP_nodes.csv
- network_data/README.txt
