# Supplementary material for: The Academic Landscapes of Manufacturing Enterprise Performance and Environmental Sustainability: A Study of Commonalities and Differences
Source: Int J Environ Res Public Health. 2021 Mar 24;18(7):3370. doi: 10.3390/ijerph18073370 (PMC8037544; doi:10.3390/ijerph18073370)
Supplement: Supplementary file 1 [file ijerph-18-03370-s001.zip › MEP_ES_supplementary material.xlsx]

## Sheet: Explanation
This file is the supplimentary material to the article:
The academic landscapes of manufacturing enterprise perfor-mance and environmental sustainability: a study of their com-monalities and differences.
Cristian Mejia and Yuya Kajikawa
Tab:
intersecting_articles_MEP_ES
Shows the 108 articles intersecting the topics of MEP and ES.
Tab:
performance keywords
Presence of "performance" keywords from Manufacturing Enterprise Performance into the clusters of Environmental Sustainability.

## Sheet: intersecting_articles_MEP_ES
Authors	Publication Year	Title	Journal	URL	Citations as Jan 2021	MEP Cluster	ES Cluster
CLELLAND, IJ; DEAN, TJ; DOUGLAS, TJ	2000	Stepping Towards Sustainable Business: An Evaluation of Waste Minimization Practices in Us Manufacturing	Interfaces	https://doi.org/10.1287/inte.30.3.107.11661	34	3	1
ZOFIO, JL; PRIETO, AM	2001	Environmental Efficiency and Regulatory Standards: The Case of Co2 Emissions from Oecd Industries	Resource and Energy Economics	https://doi.org/10.1016/S0928-7655(00)00030-0	198	7	2
DANGELICO, R; PUJARI, D	2010	Mainstreaming Green Product Innovation: Why and How Companies Integrate Environmental Sustainability	Journal of Business Ethics	https://doi.org/10.1007/s10551-010-0434-0	410	1	1
ELTAYEB, TK; ZAILANI, S; RAMAYAH, T	2011	Green Supply Chain Initiatives among Certified Companies in Malaysia and Environmental Sustainability: Investigating the Outcomes	Resources Conservation and Recycling	https://doi.org/10.1016/j.resconrec.2010.09.003	269	3	1
TANAKA, K	2011	Review of Policies and Measures for Energy Efficiency in Industry Sector	Energy Policy	https://doi.org/10.1016/j.enpol.2011.07.058	122	3	12
TSENG, ML	2011	Green Supply Chain Management with Linguistic Preferences and Incomplete Information	Applied Soft Computing	https://doi.org/10.1016/j.asoc.2011.06.010	102	3	1
ZAILANI, SHM; ELTAYEB, TK; HSU, CC; TAN, KC	2012	The Impact of External Institutional Drivers and Internal Strategy on Environmental Performance	International Journal of Operations & Production Management	https://doi.org/10.1108/01443571211230943	108	3	1
OLUGU, EU; WONG, KY	2012	An Expert Fuzzy Rule-Based System for Closed-Loop Supply Chain Performance Assessment in the Automotive Industry	Expert Systems with Applications	https://doi.org/10.1016/j.eswa.2011.07.026	84	3	1
BOSE, I; PAL, R	2012	Do Green Supply Chain Management Initiatives Impact Stock Prices of Firms?	Decision Support Systems	https://doi.org/10.1016/j.dss.2011.10.020	69	3	1
YUAN, C; ZHAI, Q; DORNFELD, D	2012	a Three Dimensional System Approach for Environmentally Sustainable Manufacturing	Cirp Annals-Manufacturing Technology	https://doi.org/10.1016/j.cirp.2012.03.105	51	7	12
TSENG, ML; CHIU, ASF	2013	Evaluating Firm's Green Supply Chain Management in Linguistic Preferences	Journal of Cleaner Production	https://doi.org/10.1016/j.jclepro.2010.08.007	190	3	1
DANGELICO, RM; PONTRANDOLFO, P; PUJARI, D	2013	Developing Sustainable New Products in the Textile and Upholstered Furniture Industries: Role of External Integrative Capabilities	Journal of Product Innovation Management	https://doi.org/10.1111/jpim.12013	101	1	1
KHOR, KS; UDIN, ZM	2013	Reverse Logistics in Malaysia: Investigating the Effect of Green Product Design and Resource Commitment	Resources Conservation and Recycling	https://doi.org/10.1016/j.resconrec.2013.08.005	42	3	1
RYOO, SY; KOO, C	2013	Green Practices-is Alignment and Environmental Performance: The Mediating Effects of Coordination	Information Systems Frontiers	https://doi.org/10.1007/s10796-013-9422-0	39	3	6
SCHOENHERR, T; TALLURI, S	2013	Environmental Sustainability Initiatives: a Comparative Analysis of Plant Efficiencies in Europe and the U.s.	Ieee Transactions on Engineering Management	https://doi.org/10.1109/TEM.2012.2198653	30	3	1
MITRA, S; DATTA, PP	2014	Adoption of Green Supply Chain Management Practices and their Impact on Performance: An Exploratory Study of Indian Manufacturing Firms	International Journal of Production Research	https://doi.org/10.1080/00207543.2013.849014	151	3	1
LEE, VH; OOI, KB; CHONG, AYL; SEOW, C	2014	Creating Technological Innovation via Green Supply Chain Management: An Empirical Analysis	Expert Systems with Applications	https://doi.org/10.1016/j.eswa.2014.05.022	63	3	1
GARBIE, IH	2014	An Analytical Technique to Model and Assess Sustainable Development Index in Manufacturing Enterprises	International Journal of Production Research	https://doi.org/10.1080/00207543.2014.893066	60	7	1
WU, TH; WU, YCJ; CHEN, YMJ; GOH, M	2014	Aligning Supply Chain Strategy with Corporate Environmental Strategy: a Contingency Approach	International Journal of Production Economics	https://doi.org/10.1016/j.ijpe.2013.02.027	58	3	1
KOO, C; CHUNG, N; RYOO, SY	2014	How Does Ecological Responsibility Affect Manufacturing Firms' Environmental and Economic Performance?	Total Quality Management & Business Excellence	https://doi.org/10.1080/14783363.2013.835615	23	3	1
SAVITA, KS; DOMINIC, PDD; RAMAYAH, T	2014	The Adoption of Green Information Technologies and Systems as a Driver Within Green Scm	2014 International Conference on Computer and Information Sciences (Iccoins)		0	2	6
SPROEDT, A; PLEHN, J; SCHONSLEBEN, P; HERRMANN, C	2015	a Simulation-Based Decision Support for Eco-Efficiency Improvements in Production Systems	Journal of Cleaner Production	https://doi.org/10.1016/j.jclepro.2014.12.082	52	3	12
HARIK, R; EL HACHEM, W; MEDINI, K; BERNARD, A	2015	Towards a Holistic Sustainability Index for Measuring Sustainability of Manufacturing Companies	International Journal of Production Research	https://doi.org/10.1080/00207543.2014.993773	51	7	11
GARG, A; LAM, JSL; GAO, L	2015	Energy Conservation in Manufacturing Operations: Modelling the Milling Process by a New Complexity-Based Evolutionary Approach	Journal of Cleaner Production	https://doi.org/10.1016/j.jclepro.2015.06.043	43	7	21
SHAHARUDIN, MR; ZAILANI, S; TAN, KC	2015	Barriers to Product Returns and Recovery Management in a Developing Country: Investigation using Multiple Methods	Journal of Cleaner Production	https://doi.org/10.1016/j.jclepro.2013.12.071	31	3	1
PIGOSSO, DCA; MCALOONE, TC	2015	Supporting the Development of Environmentally Sustainable Pss by Means of the Ecodesign Maturity Model	7th Industrial Product-Service Systems Conference - Ipss, Industry Transformation for Sustainability and Business	https://doi.org/10.1016/j.procir.2015.02.091	16	7	17
HAMI, N; MUHAMMAD, MR; EBRAHIM, Z	2015	An Empirical Study on the Impact of Sustainable Manufacturing Practices and Innovation Performance on Environmental Sustainability	Jurnal Teknologi		6	5	1
SAVITA, KS; DOMINIC, PDD; RATNAM, KA	2015	The Role of Green it and it for Green Within Green Supply Chain Management: a Preliminary Finding from Iso14001 Companies in Malaysia	Advanced Computer and Communication Engineering Technology	https://doi.org/10.1007/978-3-319-07674-4_83	0	2	6
SUGATHAN, SK; DOMINIC, DD; RAMAYAH, T; RATNAM, KA	2015	The Associating Factors and Outcomes of Green Supply Chain Management Implementation - From the Technological and Non-Technological Perspectives	New Contributions in Information Systems and Technologies, Vol 1, Pt 1	https://doi.org/10.1007/978-3-319-16486-1_48	0	3	6
MANI, V; GUNASEKARAN, A; PAPADOPOULOS, T; HAZEN, B; DUBEY, R	2016	Supply Chain Social Sustainability for Developing Nations: Evidence from India	Resources Conservation and Recycling	https://doi.org/10.1016/j.resconrec.2016.04.003	92	3	1
GREKOVA, K; CALANTONE, RJ; BREMMERS, HJ; TRIENEKENS, JH; OMTA, SWF	2016	How Environmental Collaboration with Suppliers and Customers Influences Firm Performance: Evidence from Dutch Food and Beverage Processors	Journal of Cleaner Production	https://doi.org/10.1016/j.jclepro.2015.03.022	60	3	1
LI, XH; HAMBLIN, D	2016	Factors Impacting on Cleaner Production: Case Studies of Chinese Pharmaceutical Manufacturers in Tianjin, China	Journal of Cleaner Production	https://doi.org/10.1016/j.jclepro.2016.05.066	20	14	1
SAVITA, KS; DOMINIC, PDD; RAMAYAH, T	2016	The Drivers, Practices and Outcomes of Green Supply Chain Management: Insights from Iso14001 Manufacturing Firms in Malaysia	International Journal of Information Systems and Supply Chain Management	https://doi.org/10.4018/IJISSCM.2016040103	9	3	1
SAUFI, NAA; DAUD, S; HASSAN, H	2016	Green Growth and Corporate Sustainability Performance	7th International Economics & Business Management Conference (Iebmc 2015)	https://doi.org/10.1016/S2212-5671(16)00046-0	8	3	1
FARGANI, H; CHEUNG, WM; HASAN, R	2016	An Empirical Analysis of the Factors that Support the Drivers of Sustainable Manufacturing	9th International Conference on Digital Enterprise Technology - Intelligent Manufacturing in the Knowledge Economy Era	https://doi.org/10.1016/j.procir.2016.10.096	3	4	1
DANGELICO, RM; PUJARI, D; PONTRANDOLFO, P	2017	Green Product Innovation in Manufacturing Firms: a Sustainability-Oriented Dynamic Capability Perspective	Business Strategy and the Environment	https://doi.org/10.1002/bse.1932	110	1	1
ABDUL-RASHID, SH; SAKUNDARINI, N; GHAZILLA, RAR; THURASAMY, R	2017	The Impact of Sustainable Manufacturing Practices on Sustainability Performance Empirical Evidence from Malaysia	International Journal of Operations & Production Management	https://doi.org/10.1108/IJOPM-04-2015-0223	88	3	1
SHAHARUDIN, MR; GOVINDAN, K; ZAILANI, S; TAN, KC; IRANMANESH, M	2017	Product Return Management: Linking Product Returns, Closed-Loop Supply Chain Activities and the Effectiveness of the Reverse Supply Chains	Journal of Cleaner Production	https://doi.org/10.1016/j.jclepro.2017.02.133	39	3	1
BAI, CG; SARKIS, J	2017	Improving Green Flexibility Through Advanced Manufacturing Technology Investment: Modeling the Decision Process	International Journal of Production Economics	https://doi.org/10.1016/j.ijpe.2017.03.013	29	2	12
CALZA, F; PARMENTOLA, A; TUTORE, I	2017	Types of Green Innovations: Ways of Implementation in a Non-Green Industry	Sustainability	https://doi.org/10.3390/su9081301	20	1	1
CHOI, SB; MIN, H; JOO, HY; CHOI, HB	2017	Assessing the Impact of Green Supply Chain Practices on Firm Performance in the Korean Manufacturing Industry	International Journal of Logistics-Research and Applications	https://doi.org/10.1080/13675567.2016.1160041	19	3	1
AZEVEDO, SG; GODINA, R; MATIAS, JCD	2017	Proposal of a Sustainable Circular Index for Manufacturing Companies	Resources-Basel	https://doi.org/10.3390/resources6040063	18	7	11
CHEN, CM	2017	Supply Chain Strategies and Carbon Intensity: The Roles of Process Leanness, Diversification Strategy, and Outsourcing	Journal of Business Ethics	https://doi.org/10.1007/s10551-015-2809-8	18	4	1
CHIARINI, A	2017	Environmental Policies for Evaluating Suppliers' Performance Based on Gri Indicators	Business Strategy and the Environment	https://doi.org/10.1002/bse.1907	17	3	1
PAULRAJ, A; BLOME, C	2017	Plurality in Environmental Supply Chain Mechanisms Differential Effects on Triple Bottom Line Outcomes	International Journal of Operations & Production Management	https://doi.org/10.1108/IJOPM-11-2015-0722	9	3	1
GABLER, CB; PANAGOPOULOS, N; VLACHOS, PA; RAPP, A	2017	Developing an Environmentally Sustainable Business Plan: An International B2b Case Study	Corporate Social Responsibility and Environmental Management	https://doi.org/10.1002/csr.1409	8	2	1
KASEMSAP, K	2017	Environmental Management and Waste Management: Principles and Applications	Ethics and Sustainability in Global Supply Chain Management	https://doi.org/10.4018/978-1-5225-2036-8.ch002	5	3	1
ROXAS, B; CHADEE, D; DE JESUS, RMC; COSAPE, A	2017	Human and Social Capital and Environmental Management in Small Firms: a Developing Country Perspective	Asian Journal of Business Ethics	https://doi.org/10.1007/s13520-016-0066-2	3	5	21
SUREEYATANAPAS, P; POOPHIUKHOK, P; PATHUMNAKUL, S	2018	Green Initiatives for Logistics Service Providers: An Investigation of Antecedent Factors and the Contributions to Corporate Goals	Journal of Cleaner Production	https://doi.org/10.1016/j.jclepro.2018.04.206	29	10	1
FOO, PY; LEE, VH; TAN, GWH; OOI, KB	2018	a Gateway to Realising Sustainability Performance via Green Supply Chain Management Practices: a Pls-Ann Approach	Expert Systems with Applications	https://doi.org/10.1016/j.eswa.2018.04.013	26	3	1
ZHOU, SC; LI, XL; DU, N; PANG, Y; CHEN, HP	2018	a Multi-Objective Differential Evolution Algorithm for Parallel Batch Processing Machine Scheduling Considering Electricity Consumption Cost	Computers & Operations Research	https://doi.org/10.1016/j.cor.2018.04.009	20	15	12
MAJUMDAR, A; SINHA, S	2018	Modeling the Barriers of Green Supply Chain Management in Small and Medium Enterprises a Case of Indian Clothing Industry	Management of Environmental Quality	https://doi.org/10.1108/MEQ-12-2017-0176	15	3	1
DHULL, S; NARWAL, MS	2018	Prioritizing the Drivers of Green Supply Chain Management in Indian Manufacturing Industries using Fuzzy Topsis Method: Government, Industry, Environment, and Public Perspectives	Process Integration and Optimization for Sustainability	https://doi.org/10.1007/s41660-017-0030-1	11	3	1
BEN RUBEN, R; VINODH, S; ASOKAN, P	2018	Lean Six Sigma with Environmental Focus: Review and Framework	International Journal of Advanced Manufacturing Technology	https://doi.org/10.1007/s00170-017-1148-6	11	17	1
TOKE, LK; KALPANDE, SD	2018	a Framework of Enabler's Relationship for Implementation of Green Manufacturing in Indian Context	International Journal of Sustainable Development and World Ecology	https://doi.org/10.1080/13504509.2017.1393635	10	3	1
DE MEDEIROS, JF; LAGO, NC; COLLING, C; RIBEIRO, JLD; MARCON, A	2018	Proposal of a Novel Reference System for the Green Product Development Process (Gpdp)	Journal of Cleaner Production	https://doi.org/10.1016/j.jclepro.2018.03.237	10	1	1
DAI, J; CHAN, HK; YEE, RWY	2018	Examining Moderating Effect of Organizational Culture on the Relationship Between Market Pressure and Corporate Environmental Strategy	Industrial Marketing Management	https://doi.org/10.1016/j.indmarman.2018.05.003	9	3	1
LU, YL; ZHAO, CY; XU, LM; SHEN, L	2018	Dual Institutional Pressures, Sustainable Supply Chain Practice and Performance Outcome	Sustainability	https://doi.org/10.3390/su10093247	9	3	1
SAXENA, LK; JAIN, PK; SHARMA, AK	2018	Tactical Supply Chain Planning for Tyre Remanufacturing Considering Carbon Tax Policy	International Journal of Advanced Manufacturing Technology	https://doi.org/10.1007/s00170-018-1972-3	9	3	1
DE MEDEIROS, JF; VIDOR, G; RIBEIRO, JLD	2018	Driving Factors for the Success of the Green Innovation Market: a Relationship System Proposal	Journal of Business Ethics	https://doi.org/10.1007/s10551-015-2927-3	9	1	1
FAVI, C; GERMANI, M; MANDOLINI, M; MARCONI, M	2018	Implementation of a Software Platform to Support an Eco-Design Methodology Within a Manufacturing Firm	International Journal of Sustainable Engineering	https://doi.org/10.1080/19397038.2018.1439121	9	3	17
AGARWAL, A; GIRAUD-CARRIER, FC; LI, Y	2018	a Mediation Model of Green Supply Chain Management Adoption: The Role of Internal Impetus	International Journal of Production Economics	https://doi.org/10.1016/j.ijpe.2018.09.011	6	3	1
ADAM, M	2018	The Role of Human Resource Management (Hrm) for the Implementation of Sustainable Product-Service Systems (Pss)-an Analysis of Fashion Retailers	Sustainability	https://doi.org/10.3390/su10072518	5	11	21
KIM, MK; SHEU, C; YOON, J	2018	Environmental Sustainability as a Source of Product Innovation: The Role of Governance Mechanisms in Manufacturing Firms	Sustainability	https://doi.org/10.3390/su10072238	2	3	11
ANTOMARIONI, S; BEVILACQUA, M; CIARAPICA, FE	2018	more Sustainable Performances Through Lean Practices: a Case Study	2018 Ieee International Conference on Engineering, Technology and Innovation (Ice/Itmc)		1	4	1
BAI, CG; KUSI-SARPONG, S; AHMADI, HB; SARKIS, J	2019	Social Sustainable Supplier Evaluation and Selection: a Group Decision-Support Approach	International Journal of Production Research	https://doi.org/10.1080/00207543.2019.1574042	45	3	1
CANKAYA, SY; SEZEN, B	2019	Effects of Green Supply Chain Management Practices on Sustainability Performance	Journal of Manufacturing Technology Management	https://doi.org/10.1108/JMTM-03-2018-0099	32	3	1
PIYATHANAVONG, V; GARZA-REYES, JA; KUMAR, V; MALDONADO-GUZMAN, G; MANGLA, SK	2019	The Adoption of Operational Environmental Sustainability Approaches in the Thai Manufacturing Sector	Journal of Cleaner Production	https://doi.org/10.1016/j.jclepro.2019.02.093	20	3	1
GOVINDAN, K; AGARWAL, V; DARBARI, JD; JHA, PC	2019	An Integrated Decision Making Model for the Selection of Sustainable Forward and Reverse Logistic Providers	Annals of Operations Research	https://doi.org/10.1007/s10479-017-2654-5	17	9	1
LEE, J; KWON, HB	2019	The Synergistic Effect of Environmental Sustainability and Corporate Reputation on Market Value Added (Mva) in Manufacturing Firms	International Journal of Production Research	https://doi.org/10.1080/00207543.2019.1578430	10	6	21
YANG, MX; LI, J; YU, IY; ZENG, KJ; SUN, JM	2019	Environmentally Sustainable or Economically Sustainable? the Effect of Chinese Manufacturing Firms' Corporate Sustainable Strategy on their Green Performances	Business Strategy and the Environment	https://doi.org/10.1002/bse.2296	10	3	2
AHMAD, S; WONG, KY; RAJOO, S	2019	Sustainability Indicators for Manufacturing Sectors a Literature Survey and Maturity Analysis from the Triple-Bottom Line Perspective	Journal of Manufacturing Technology Management	https://doi.org/10.1108/JMTM-03-2018-0091	10	7	2
SANTOS, J; MUNOZ-VILLAMIZAR, A; ORMAZABAL, M; VILES, E	2019	using Problem-Oriented Monitoring to Simultaneously Improve Productivity and Environmental Performance in Manufacturing Companies	International Journal of Computer Integrated Manufacturing	https://doi.org/10.1080/0951192X.2018.1552796	9	3	12
ANTHONY, B	2019	Green Information System Integration for Environmental Performance in Organizations: An Extension of Belief-Action-Outcome Framework and Natural Resource-Based View Theory	Benchmarking-an International Journal	https://doi.org/10.1108/BIJ-05-2018-0142	8	3	6
LI, YN; YE, F; DAI, J; ZHAO, XD; SHEU, CW	2019	The Adoption of Green Practices by Chinese Firms: Assessing the Determinants and Effects of Top Management Championship	International Journal of Operations & Production Management	https://doi.org/10.1108/IJOPM-12-2017-0753	8	3	1
GUNARATHNE, ADN; LEE, KH	2019	Environmental and Managerial Information for Cleaner Production Strategies: An Environmental Management Development Perspective	Journal of Cleaner Production	https://doi.org/10.1016/j.jclepro.2019.117849	7	7	1
TOKE, LK; KALPANDE, SD	2019	Critical Success Factors of Green Manufacturing for Achieving Sustainability in Indian Context	International Journal of Sustainable Engineering	https://doi.org/10.1080/19397038.2019.1660731	4	3	1
CHEN, PK; FORTUNY-SANTOS, J; LUJAN, I; RUIZ-DE-ARBULO-LOPEZ, P	2019	Sustainable Manufacturing: Exploring Antecedents and Influence of Total Productive Maintenance and Lean Manufacturing	Advances in Mechanical Engineering	https://doi.org/10.1177/1687814019889736	3	3	1
DAS, C; JHARKHARIA, S	2019	Effects of Low Carbon Supply Chain Practices on Environmental Sustainability an Empirical Study on Indian Manufacturing Firms	South Asian Journal of Business Studies	https://doi.org/10.1108/SAJBS-04-2018-0037	3	3	1
BOUR, KB; ASAFO, AJ; KWARTENG, BO	2019	Study on the Effects of Sustainability Practices on the Growth of Manufacturing Companies in Urban Ghana	Heliyon	https://doi.org/10.1016/j.heliyon.2019.e01903	2	3	1
FAVI, C; MARCONI, M; GERMANI, M	2019	Teaching Eco-Design by using Lca Analysis of Company's Product Portfolio: The Case Study of an Italian Manufacturing Firm	26th Cirp Conference on Life Cycle Engineering (Lce)	https://doi.org/10.1016/j.procir.2019.01.032	2	3	17
MATHIVATHANAN, D; MATHIYAZHAGAN, K; HAQ, AN; KAIPPILLIL, V	2019	Comparative Study on Adoption of Sustainable Supply Chain Management Practices in Indian Manufacturing Industries	Journal of Modelling in Management	https://doi.org/10.1108/JM2-09-2018-0137	1	3	1
NI, WB; SUN, HY	2019	Does Construct Multidimensionality Matter? a Nuanced Examination of the Relationship among Supply Chain Integration, Green Supply Chain Management, and Business Performance	Sustainability	https://doi.org/10.3390/su11195455	1	3	1
GAMEDE, GB; MPOFU, K; ADENUGA, OT	2019	Business Model for Integrating Energy Efficiency Performance in Manufacturing Industries: Railcar Case Study	52nd Cirp Conference on Manufacturing Systems (Cms)	https://doi.org/10.1016/j.procir.2019.03.313	0	15	1
JAAFFAR, AH; KAMAN, ZK; RAZALI, NHA; AZMI, N; YAHYA, NA	2019	Employee's Past Environmental Related Experience and Green Supply Chain Management Practice: a Study of Malaysian Chemical Related Industries	6th International Conference on Environment (Icenv 2018): Empowering Environment and Sustainable Engineering Nexus Through Green Technology	https://doi.org/10.1063/1.5117105	0	3	1
PATTNAIK, S; PATTNAIK, S	2019	Relationships Between Green Supply Chain Drivers, Triple Bottom Line Sustainability and Operational Performance: An Empirical Investigation in the Uk Manufacturing Supply Chain	Operations and Supply Chain Management-an International Journal	https://doi.org/10.31387/oscm0390243	0	3	1
GHOBAKHLOO, M; FATHI, M	2020	Corporate Survival in Industry 4.0 Era: The Enabling Role of Lean-Digitized Manufacturing	Journal of Manufacturing Technology Management	https://doi.org/10.1108/JMTM-11-2018-0417	24	4	1
MOUSA, SK; OTHMAN, M	2020	The Impact of Green Human Resource Management Practices on Sustainable Performance in Healthcare Organisations: a Conceptual Framework	Journal of Cleaner Production	https://doi.org/10.1016/j.jclepro.2019.118595	18	3	7
SHAHZAD, M; QU, Y; JAVED, SA; ZAFAR, AU; REHMAN, SU	2020	Relation of Environment Sustainability to Csr and Green Innovation: a Case of Pakistani Manufacturing Industry	Journal of Cleaner Production	https://doi.org/10.1016/j.jclepro.2019.119938	14	1	1
CHIARINI, A; BELVEDERE, V; GRANDO, A	2020	Industry 4.0 Strategies and Technological Developments. an Exploratory Research from Italian Manufacturing Companies	Production Planning & Control	https://doi.org/10.1080/09537287.2019.1710304	12	11	12
DE GUIMARAES, JCF; DORION, ECH; SEVERO, EA	2020	Antecedents, Mediators and Consequences of Sustainable Operations a Framework for Analysis of the Manufacturing Industry	Benchmarking-an International Journal	https://doi.org/10.1108/BIJ-09-2018-0296	6	3	1
ROY, V; SILVESTRE, BS; SINGH, S	2020	Reactive and Proactive Pathways to Sustainable Apparel Supply Chains: Manufacturer's Perspective on Stakeholder Salience and Organizational Learning Toward Responsible Management	International Journal of Production Economics	https://doi.org/10.1016/j.ijpe.2020.107672	6	3	1
AGYABENG-MENSAH, Y; AHENKORAH, E; AFUM, E; OWUSU, D	2020	The Influence of Lean Management and Environmental Practices on Relative Competitive Quality Advantage and Performance	Journal of Manufacturing Technology Management	https://doi.org/10.1108/JMTM-12-2019-0443	6	3	1
LI, Y; DAI, J; CUI, L	2020	The Impact of Digital Technologies on Economic and Environmental Performance in the Context of Industry 4.0: a Moderated Mediation Model	International Journal of Production Economics	https://doi.org/10.1016/j.ijpe.2020.107777	5	11	12
SARDANA, D; GUPTA, N; KUMAR, V; TERZIOVSKI, M	2020	Csr 'sustainability' Practices and Firm Performance in an Emerging Economy	Journal of Cleaner Production	https://doi.org/10.1016/j.jclepro.2020.120766	5	3	1
ROY, S; DAS, M; ALI, SM; RAIHAN, AS; PAUL, SK; KABIR, G	2020	Evaluating Strategies for Environmental Sustainability in a Supply Chain of an Emerging Economy	Journal of Cleaner Production	https://doi.org/10.1016/j.jclepro.2020.121389	4	3	1
HA, JS; MASUD, MM; AKHTAR, R; RANA, MS	2020	The Mediating Role of Employees' Green Motivation Between Exploratory Factors and Green Behaviour in the Malaysian Food Industry	Sustainability	https://doi.org/10.3390/su12020509	3	3	15
WANG, J; MAO, YS	2020	Pains and Gains of Environmental Management System Certification for the Sustainable Development of Manufacturing Companies: Heterogeneous Effects of Industry Peer Learning	Business Strategy and the Environment	https://doi.org/10.1002/bse.2489	1	3	21
HENDIANI, S; LIAO, HC; BAGHERPOUR, M; TVARONAVICIENE, M; BANAITIS, A; ANTUCHEVICIENE, J	2020	Analyzing the Status of Sustainable Development in the Manufacturing Sector using Multi-Expert Multi-Criteria Fuzzy Decision-Making and Integrated Triple Bottom Lines	International Journal of Environmental Research and Public Health	https://doi.org/10.3390/ijerph17113800	1	3	1
CAI, WJ; YANG, C; BOSSINK, BAG; FU, JT	2020	Linking Leaders' Voluntary Workplace Green Behavior and Team Green Innovation: The Mediation Role of Team Green Efficacy	Sustainability	https://doi.org/10.3390/su12083404	1	1	7
CHEN, PK; LUJAN-BLANCO, I; FORTUNY-SANTOS, J; RUIZ-DE-ARBULO-LOPEZ, P	2020	Lean Manufacturing and Environmental Sustainability: The Effects of Employee Involvement, Stakeholder Pressure and Iso 14001	Sustainability	https://doi.org/10.3390/su12187258	0	3	1
ZHU, XY; ZHANG, H	2020	Construction of Lean-Green Coordinated Development Model from the Perspective of Personnel Integration in Manufacturing Companies	Proceedings of the Institution of Mechanical Engineers Part b-Journal of Engineering Manufacture	https://doi.org/10.1177/0954405420919324	0	3	1
GOMES, PJ; SILVA, GM; SARKIS, J	2020	Exploring the Relationship Between Quality Ambidexterity and Sustainable Production	International Journal of Production Economics	https://doi.org/10.1016/j.ijpe.2019.107560	0	3	1
PIWOWAR-SULEJ, K	2020	Pro-Environmental Organizational Culture: Its Essence and a Concept for Its Operationalization	Sustainability	https://doi.org/10.3390/su12104197	0	3	7
WANG, Y; YANG, Y	2021	Analyzing the Green Innovation Practices Based on Sustainability Performance Indicators: a Chinese Manufacturing Industry Case	Environmental Science and Pollution Research	https://doi.org/10.1007/s11356-020-10531-7	0	1	1
KHAN, SAR; YU, Z	NA	Assessing the Eco-Environmental Performance: An Pls-Sem Approach with Practice-Based View	International Journal of Logistics-Research and Applications	https://doi.org/10.1080/13675567.2020.1754773	6	3	1
KHAN, F; AHMED, KBM; SHARIQ, M; SIDDIQUI, MA	NA	Potentiality of Plant Growth-Promoting Rhizobacteria in Easing of Soil Salinity and Environmental Sustainability	Salt Stress, Microbes, and Plant Interactions: Causes and Solution, Vol 1		1	9	14
AGYABENG-MENSAH, Y; AFUM, E; ACQUAH, ISK; DACOSTA, E; BAAH, C; AHENKORAH, E	NA	The Role of Green Logistics Management Practices, Supply Chain Traceability and Logistics Ecocentricity in Sustainability Performance	International Journal of Logistics Management	https://doi.org/10.1108/IJLM-05-2020-0187	0	3	1

## Sheet: performance keywords
	Environmental Sustainability Clusters
Keyword	1	2	3	4	5	6	7	8	9	10	11	12	13	14	15	16	17	18	19	20	21
Firm performance	29	0	0	0	0	4	1	0	0	2	0	0	0	0	1	0	0	0	0	0	10
Innovation performance	7	1	0	0	0	0	0	0	0	0	1	0	0	0	0	0	1	0	0	0	2
Financial performance	21	0	0	0	1	1	3	0	0	3	1	1	0	1	1	0	0	0	0	0	15
Environmental performance	88	41	10	54	37	10	12	11	3	7	9	17	9	3	7	5	11	5	14	4	57
Business performance	9	1	0	0	0	1	1	0	0	3	0	0	0	0	3	0	1	1	0	0	1
Operations performance	20	0	0	0	1	2	0	0	0	1	0	0	1	0	1	0	0	0	0	1	1
Organizational performance	14	0	0	0	0	1	3	0	0	0	1	1	0	0	0	0	0	1	0	1	0
Sustainability performance	67	23	3	4	9	3	2	4	5	1	10	4	0	3	2	0	6	4	2	2	10
Export performance	1	0	0	0	0	0	0	0	0	0	0	0	0	0	0	0	0	0	0	0	0
Economic performance	25	9	2	6	12	4	1	1	2	1	2	7	3	2	0	1	1	0	4	1	6
Product performance	2	2	1	0	1	0	0	0	0	0	1	1	0	0	0	0	0	0	1	0	3
Supply chain performance	15	1	0	0	0	0	0	2	0	0	0	0	0	0	0	0	0	0	0	0	0
Manufacturing performance	3	0	0	0	0	0	0	0	0	0	0	0	0	0	0	0	0	0	0	0	0
Improve performance	8	0	0	2	2	0	0	0	0	3	1	1	0	1	0	0	2	1	1	0	3
Process performance	3	0	0	2	3	0	0	0	0	0	0	0	0	0	0	0	4	0	0	0	1
Company performance	2	0	0	0	0	2	0	0	0	0	0	0	0	0	1	0	1	0	0	0	1
Market performance	6	0	0	0	0	0	0	1	0	0	0	0	0	0	1	0	0	0	0	1	1
Quality performance	3	0	0	0	0	0	0	0	0	0	0	0	0	0	0	0	0	0	0	0	0
Organization performance	2	0	0	0	0	0	0	0	0	0	0	0	0	0	0	0	0	0	0	0	0
Supplier performance	7	0	0	0	0	0	0	0	0	0	0	0	0	0	0	0	0	0	0	0	0
Supplementary Material to Table 3.
Presence of "performance" keywords from Manufacturing Enterprise Performance into the clusters of Environmental Sustainability.

## Sheet: Table 1 - expanded
Table 1 (Expanded). Clusters of Manufacturing Enterprise Performance.
Cluster	Cluster name	Articles	Publication Year						Citations
			Min.	X1st.Qu.	Median	Mean	X3rd.Qu.	Max.	Min.	X1st.Qu.	Median	Mean	X3rd.Qu.	Max.
1	Innovation	1176	1994	2013	2016	2015	2019	2021	0	1	7	37.3603	28	2725
2	Supply chain management	1139	1990	2010	2015	2013.22	2018	2021	0	1	10	30.6296	30	1387
3	Green supply chain	788	1993	2015	2017	2016.29	2019	2021	0	2	9	31.2632	31	1189
4	Lean manufacturing	676	1991	2010	2016	2013.44	2018	2021	0	1	7	22.5432	24	904
5	International trade	630	1975	2009	2014	2012.67	2018	2021	0	2	7	25.877	27.75	663
6	Diversification	407	1973	2008	2014	2011.61	2017.25	2020	0	2	10	45.5113	40.5	755
7	Energy efficiency	370	1995	2015	2017	2016.09	2019	2021	0	2	9	23.9402	27	326
8	Capital and growth	295	1973	2006	2014	2011.13	2018	2021	0	1	9	22.6817	19	358
9	Market orientation	274	1992	2007	2015	2011.72	2018	2020	0	1	9	54.8679	36	3293
10	Performance measurement and control systems	268	1993	2008	2013	2011.63	2017	2020	0	1	7	29.2205	25	497
11	Servitization	227	1994	2014	2017	2015.58	2019	2021	0	2	9	29.6622	34	379
12	Enterprise Resource Planning	173	1985	2001	2008	2006.85	2013.75	2020	0	3	11	37.2674	35	470
13	Quality standards and certifications	150	1993	2012	2016	2014.8	2019	2021	0	1	7	22.1	26.75	307
14	Production planning	144	1991	2006	2011	2009.75	2016	2020	0	2	10	23.3056	25.5	371
15	Optimization systems and algorithms	143	1996	2015	2017	2015.69	2019	2020	0	1	8	18.1418	25	106
16	Privatization	107	1995	2009	2013	2012.25	2017	2020	0	5	12	21.5048	25	183
17	Others	341	1992	2009	2014	2012.51	2017	2021	0	3	7	18.6746	18	778

## Sheet: Table 2 - expanded
Table 2 (Expanded). Clusters of Environmental Sustainability research.
Cluster	Cluster name	Articles	Publication Year						Citations
			Min.	X1st.Qu.	Median	Mean	X3rd.Qu.	Max.	Min.	X1st.Qu.	Median	Mean	X3rd.Qu.	Max.
1	Green supply chain	859	1998	2015	2017	2016.53	2019	2021	0	2	10	29.8697	28	778
2	Sustainability indicators	564	1992	2013	2017	2015.04	2019	2021	0	2	8	22.9447	24	450
3	Health and food consumption	454	1997	2016	2018	2016.91	2019	2021	0	2	8	29.5078	27	1032
4	Waste treatment and waste-to-energy systems	331	1996	2015	2017	2016.34	2019	2021	0	4	12	27.459	28	427
5	Biofuels	324	1997	2014	2017	2016.25	2019	2021	0	2	10	33.8403	28	1542
6	ICTs for Sustainability	270	1992	2013	2016	2015.34	2018	2021	0	1	6	19.2932	18	376
7	Workplace green behavior	252	1994	2014	2018	2016.3	2019	2021	0	1	7	26.788	24	629
8	Agrifood supply chain	223	1990	2011.75	2016	2014.25	2018	2021	0	3	11	30.2568	33.5	559
9	Trade policy and economic growth	210	2002	2017	2019	2017.79	2020	2021	0	1	8	18.9038	25	181
10	Sustainable tourism	198	1995	2014	2017	2015.74	2019	2021	0	1.5	9	23.4103	22.5	279
11	Mining and energy security	184	2001	2013	2017	2015.61	2019	2020	0	2	10	20.0328	23	228
12	Industry 4.0	179	1990	2015	2018	2016.66	2019.75	2020	0	2	9	22.0282	28	286
13	Sustainable aquaculture	172	1995	2013	2017	2015.54	2019	2021	0	3	12	34.7917	31	542
14	Household sustainability	169	1994	2013	2016	2014.49	2018.75	2020	0	2	9.5	75.0122	28.25	6065
15	Sustainability in sport	160	1997	2013	2017	2015.05	2019	2020	0	1	6	20.3438	23.25	276
16	Microalgae	160	1995	2013	2016	2015.45	2019	2020	0	4	15	52.1742	38	664
17	Entrepreneurship	159	1994	2015	2017	2016.34	2019	2021	0	2	5	24.538	21	907
18	Sustainable universities	146	2000	2015	2017	2016.07	2019	2021	0	1	5	17.3958	20.25	329
19	Emergy	134	1995	2012	2016	2014.63	2019	2020	0	3	13	22.6667	28.5	278
20	Green buildings and sustainable construction	132	1996	2014	2017	2015.2	2018	2021	0	2	18	33.3023	39	320
21	Others	995	1992	2014	2017	2015.89	2019	2021	0	2	8	23.0296	25.25	884
