# Supplementary material for: The Academic Landscapes of Manufacturing Enterprise Performance and Environmental Sustainability: A Study of Commonalities and Differences
Source: Int J Environ Res Public Health. 2021 Mar 24;18(7):3370. doi: 10.3390/ijerph18073370 (PMC8037544; doi:10.3390/ijerph18073370)
Supplement: Supplementary file 1 [file ijerph-18-03370-s001.zip › network_data/ES_edges.tsv]

9	8487
9	10939
9	11111
9	11116
10	10980
10	11062
11	490
19	5908
25	45
25	11304
28	10929
29	5559
31	8757
31	8759
31	8920
31	10934
31	10941
34	11047
34	11252
39	32
39	360
39	5720
39	5721
39	5842
39	9210
39	9713
39	10918
39	10934
39	10977
39	11381
39	12896
42	8096
42	11120
42	11254
44	10936
45	11133
51	198
51	8406
51	10931
51	10939
51	10981
51	11039
51	11126
51	11290
61	5539
61	8406
61	8436
61	9575
61	10453
61	10887
61	13812
62	64
62	5546
62	5932
62	10892
62	10925
62	11230
62	11327
64	65
64	182
64	10892
64	10925
65	259
65	421
65	5878
65	8735
65	10925
65	11057
65	11234
67	5508
68	10896
74	5967
74	8640
74	10888
74	10905
74	10913
74	10918
74	10943
74	10980
74	10981
74	11030
74	11068
75	386
75	5739
75	5852
78	24
78	11030
78	11200
81	8160
83	10954
86	9370
86	11053
86	11219
89	8100
89	8739
89	10125
89	10929
89	11101
89	11142
91	336
91	9029
92	10935
93	8282
100	146
103	11273
105	179
105	5560
105	5743
105	11066
105	11295
106	214
106	10892
106	10931
106	11177
106	11587
108	9398
108	9948
108	11075
109	10891
110	100
110	10987
111	9294
111	10945
114	28
114	8100
114	9387
114	10929
114	10952
114	11097
114	11220
114	11329
123	275
123	8298
123	8773
123	11027
123	11217
124	8533
126	10892
126	10901
126	10905
126	10913
126	10982
126	11176
135	7990
137	157
137	220
137	5545
137	9126
137	9507
137	11047
137	11067
137	11286
143	57
143	173
143	11369
146	11192
151	11009
152	441
152	8263
152	11092
154	10945
157	10904
157	11252
164	5522
164	11033
164	13938
169	10931
169	10981
169	11030
169	11111
169	11116
171	11346
179	432
179	5597
181	437
181	7990
181	8538
183	10079
183	10957
188	11051
190	10990
190	11144
190	11194
191	361
194	10999
194	11429
194	12695
195	8348
196	11133
205	196
205	8802
205	11106
205	11133
207	10988
207	11035
213	137
213	5519
213	5636
213	11047
213	11067
213	11106
213	11188
213	11252
214	9892
215	10886
215	10950
216	8206
216	11198
216	12663
217	11152
218	120
218	10892
218	10901
218	10905
218	10980
218	11064
218	11176
218	11330
219	10892
219	11015
221	9967
222	200
222	5687
222	9398
222	9968
223	8106
223	9814
232	438
232	5671
232	10666
232	10886
233	9262
234	8198
234	10918
237	11022
237	11147
241	7934
243	9210
246	11344
250	5988
251	9744
252	5844
255	10903
255	10928
256	299
256	5772
256	10964
256	11252
259	8735
259	11057
259	11234
263	10892
265	8746
265	9022
265	10903
266	5939
270	132
270	11191
270	11307
275	8822
276	279
276	5671
276	8084
276	11166
277	7919
277	9112
281	11182
285	10904
287	11091
288	11016
289	5545
289	11067
289	11188
292	10901
292	10905
292	11034
294	198
294	10892
294	10963
294	11030
294	11133
299	10903
300	10951
303	137
303	157
303	220
303	5519
303	5545
303	5636
303	5727
303	8251
303	10959
303	11067
303	11286
306	5708
306	10909
306	11373
307	331
307	11031
307	11034
309	260
314	9641
317	8575
317	10941
318	23
318	8163
318	8422
318	10527
321	188
321	11051
326	11280
330	8409
341	10922
343	11059
343	13460
344	114
344	10929
344	10952
344	11097
344	11220
344	11329
345	10943
346	11142
346	11647
346	12252
347	8060
348	5502
348	11376
350	11128
352	200
352	222
352	5687
352	5821
354	11264
360	11142
361	5850
361	11340
362	29
362	5643
362	11273
364	5524
364	8085
364	11359
364	11408
367	11190
369	358
369	11192
369	11308
370	10918
370	11027
370	14616
372	10892
372	10931
372	10969
372	10981
372	11116
373	79
373	233
374	5858
374	11230
374	11254
375	8930
378	11208
378	11230
378	11327
379	5688
379	11033
383	11235
385	11080
388	9162
388	10903
388	10928
390	104
390	8043
390	11166
391	11
391	100
391	383
391	5963
391	8704
391	9092
391	9095
391	9477
391	10647
391	10968
391	11160
391	11235
395	10909
395	10937
396	10957
396	11163
397	10957
398	10537
405	302
405	9818
407	5564
407	5716
407	11298
407	16072
412	5852
412	10081
416	8585
416	10892
416	10901
416	10905
416	10980
416	11176
418	441
418	8816
418	11240
421	11289
421	12012
422	10931
422	10982
422	11039
426	10995
428	9082
430	172
430	8053
430	8657
430	8830
430	9286
430	11178
431	80
431	11150
431	13010
434	10261
434	10949
434	11030
434	11031
434	11034
434	11064
435	31
435	8757
435	10961
437	7990
437	10934
437	11027
437	11095
438	11343
439	8406
439	8555
439	10931
439	11062
439	11068
439	11164
440	93
440	8282
440	10916
441	11343
442	5508
443	23
443	8163
443	8422
446	11093
450	350
450	10105
450	10968
450	11063
450	11128
450	11138
450	11332
450	13022
452	10892
452	10905
452	10913
452	10980
453	10981
453	11062
453	11126
453	11230
454	10886
454	10934
456	405
456	489
456	10095
456	10941
456	10961
456	11021
458	10486
459	285
459	5904
461	11026
470	11175
470	11198
475	10079
476	11350
477	5553
480	10892
481	10918
481	10931
481	11061
481	11097
481	11106
481	11176
482	353
483	203
493	179
493	7977
493	8995
493	11295
496	11091
496	11092
497	481
497	10892
497	10969
497	10981
497	11097
497	11126
498	5579
498	11095
507	22
507	222
507	9015
507	9968
507	10933
507	11280
507	11641
507	13401
508	1233
508	8538
508	9222
508	10037
509	154
509	8753
509	10887
510	9833
512	10452
514	5529
514	11770
518	5210
518	8522
518	9211
518	10015
518	10091
518	10561
518	11532
518	11620
518	15710
519	308
519	10887
519	11010
521	262
521	8502
521	9063
521	11264
525	9836
526	8023
529	5571
529	10980
530	81
530	9023
530	10918
530	10921
530	10962
531	5835
531	8867
531	12758
532	10039
532	10887
536	133
537	12804
538	8690
540	10615
541	9860
541	11260
543	8470
545	8611
545	12890
547	8686
547	9876
547	10380
547	10383
548	10980
551	64
551	8457
553	10916
554	8978
554	11802
555	308
555	10941
557	12901
558	8203
558	8433
558	11096
559	10796
559	15053
561	10173
561	10370
561	13232
563	137
563	213
563	8251
563	8783
564	25
564	157
564	8100
564	8363
564	8429
564	9174
564	14187
569	418
569	5828
569	8769
569	10886
569	11325
569	11356
569	14949
574	459
574	10900
574	11145
574	11180
576	10921
576	11570
576	15769
582	5849
584	232
586	13017
587	8100
587	10186
587	11101
587	11286
587	13489
590	161
590	7995
590	9675
590	11170
591	8710
591	9849
591	10972
592	386
592	2398
592	5607
592	5936
592	8121
592	10170
592	10321
592	11023
592	11354
592	11853
592	12894
592	15799
593	5539
593	11112
593	12876
593	14993
597	8296
597	12071
598	8276
598	8307
598	10934
598	12927
599	410
599	5874
600	5619
600	10892
600	10918
602	10946
603	11235
605	9591
605	10620
605	11307
605	13276
607	152
607	441
607	5671
607	5756
607	5875
607	7981
607	10886
607	11028
610	5865
613	91
613	496
613	5837
613	10886
613	11356
614	5529
614	10918
614	10929
614	10973
614	11126
614	14138
615	303
615	9127
615	11067
615	11252
620	9127
620	12989
622	10754
623	9706
623	10780
623	11249
623	11553
623	12822
623	13182
623	13195
623	13633
623	14922
623	15561
626	5739
626	5911
626	9864
626	10886
627	152
627	8356
627	11325
629	11306
634	57
634	7910
634	11349
634	11672
635	10227
636	9232
639	5526
639	5966
639	9253
639	10305
641	11185
643	5700
643	11258
643	15071
645	2165
645	8516
645	8520
645	11356
651	62
651	374
651	5932
651	11111
651	11230
652	10213
652	11072
657	367
658	10916
658	14320
666	249
666	10962
666	10995
669	154
669	9377
670	5750
670	8978
670	9327
671	377
671	9866
672	5646
672	8910
675	5701
678	8909
678	9079
678	11065
683	12228
684	10891
684	11061
686	10390
686	13212
686	14184
686	14194
686	14199
686	15591
689	10905
692	5671
692	5756
697	11036
698	89
698	167
701	831
701	10390
701	14194
701	14199
702	10979
702	11027
702	15940
707	13902
711	379
712	83
715	438
715	8520
715	9481
715	11166
715	13271
715	15686
716	11310
726	10947
732	8150
737	360
737	9575
739	9922
748	14419
749	8054
750	154
750	9610
751	10086
751	10977
751	11072
752	11252
754	5618
761	8571
761	8657
761	9138
761	9634
761	12922
761	13466
762	12876
764	289
764	8606
766	446
766	10398
768	12182
771	5664
771	9592
771	10216
774	11135
775	5578
775	5696
775	5755
775	5837
775	7993
775	8074
775	10892
775	10982
775	11045
781	330
781	5950
781	10967
781	11856
783	11036
786	499
788	5762
788	8317
788	11025
789	10891
794	9252
796	8190
796	9875
798	5559
798	5958
799	9224
800	152
800	10886
803	5872
806	8605
806	10269
808	5757
808	9225
809	10884
810	403
810	8047
810	10918
810	10934
814	42
814	5567
814	8241
814	8960
814	10980
814	11532
822	8891
827	344
827	8191
827	10039
828	470
828	10961
830	441
830	8263
830	8516
831	10390
831	13388
835	5762
835	9029
835	9239
835	9253
835	10886
835	11343
839	851
839	5703
839	8555
839	10913
840	7919
840	9112
841	10967
844	2
847	10950
851	426
851	9916
851	10969
851	12530
855	354
855	5570
856	8379
858	7919
859	8982
864	452
864	11275
864	11351
864	14385
874	5579
874	9763
877	28
877	5805
877	11097
879	11154
884	5810
884	11338
889	8156
892	10885
893	483
893	11021
895	8701
895	10177
895	12159
899	5768
899	8931
899	9132
899	10973
903	7926
903	15921
904	455
904	11037
911	8272
911	11164
913	9647
916	34
916	53
916	9123
916	10964
916	11047
916	11252
916	11321
917	10223
917	11847
918	12259
921	217
922	8467
922	12625
925	351
925	10914
929	5685
929	10687
933	10100
934	28
934	114
934	344
934	5805
934	10892
934	10929
934	11097
934	11220
934	11329
941	10934
943	9610
943	9652
944	31
944	435
954	8571
954	8690
955	8338
955	9139
956	8457
957	182
961	5849
961	14393
965	8039
965	9584
965	11164
967	8134
973	10903
976	8830
984	8050
986	5620
991	11062
996	431
999	29
1003	11442
1004	11178
1006	10944
1006	11332
1007	11089
1008	9454
1008	10934
1010	9090
1016	24
1016	5929
1016	10981
1016	10982
1017	12260
1020	7909
1020	8035
1020	8723
1020	9462
1020	10987
1020	11644
1020	12589
1025	9590
1025	11045
1025	11894
1029	420
1029	8097
1030	11351
1035	11108
1036	5585
1036	10876
1036	11021
1036	11198
1039	1359
1039	9294
1039	9491
1039	10245
1049	94
1049	239
1049	381
1049	9973
1049	10900
1050	5640
1064	8547
1064	9108
1065	364
1065	11001
1078	482
1078	5575
1079	9388
1083	11174
1087	7961
1090	91
1090	152
1090	279
1090	8384
1090	10886
1090	11166
1092	11636
1093	367
1093	8279
1110	307
1117	7919
1117	9112
1119	11133
1122	159
1122	13527
1134	91
1134	9029
1139	10918
1143	5646
1143	9517
1157	11990
1180	8829
1180	11082
1184	11327
1203	10941
1204	10695
1204	12009
1216	8217
1221	8579
1247	10695
1249	118
1249	9650
1250	11994
1251	321
1251	8762
1268	10918
1275	8100
1275	8742
1275	11101
1280	10952
1287	11252
1288	405
1288	11021
1288	11198
1288	11717
1299	10941
1300	10918
1305	11705
1307	5905
1307	9398
1338	10940
1343	10918
1351	132
1353	11075
1354	10999
1371	10941
1398	11185
1440	1444
1440	5512
1440	8168
1440	14053
1441	10731
1443	8173
1444	13122
1446	309
1446	597
1446	5532
1446	5637
1446	9222
1446	9366
1446	9592
1446	9831
1446	10748
1446	10923
1446	11249
1446	12385
1446	12498
1446	12557
1446	12729
1446	12742
1446	12836
1446	13159
1446	13186
1446	13663
1446	14111
1446	14166
1446	14252
1446	14788
1446	15576
1451	5930
1451	9240
1451	10909
1452	74
1452	164
1452	5620
1452	5791
1452	8242
1452	9202
1452	10839
1452	11079
1456	10913
1456	10969
1456	10980
1459	164
1461	10958
1463	8183
1463	9083
1463	11546
1463	11551
1463	14755
1464	105
1464	8995
1464	9535
1464	10355
1464	11066
1464	11295
1470	11025
1472	5974
1472	11263
1474	7949
1474	12563
1475	10932
1477	251
1477	5797
1477	8872
1477	9691
1477	10540
1477	10740
1477	12041
1478	171
1478	615
1478	8128
1478	9463
1478	11321
1478	11805
1479	31
1479	32
1479	8355
1479	9172
1479	9864
1479	10553
1479	11481
1479	13340
1481	5912
1482	376
1482	11319
1483	10945
1485	5622
1485	7974
1485	9073
1485	10342
1485	10747
1485	11758
1485	12547
1485	15530
1492	10892
1492	10982
1493	496
1493	5756
1493	5784
1493	5913
1493	8356
1493	8672
1493	10906
1493	11028
1493	11325
1493	11356
1493	14633
1493	16325
1495	74
1495	7986
1495	8683
1495	8695
1495	9002
1495	9997
1495	11062
1495	11525
1495	16370
1496	10973
1496	11217
1500	5532
1500	5617
1500	9888
1500	10830
1500	10923
1500	11076
1500	11778
1501	8035
1501	8976
1501	9462
1503	8038
1503	11269
1504	5805
1504	8180
1504	9701
1505	11188
1505	12422
1507	458
1507	7964
1510	9118
1510	10323
1512	31
1512	11096
1512	11331
1515	8680
1515	8731
1515	10665
1516	13624
1517	4333
1520	311
1521	9922
1521	12072
1522	5599
1524	179
1525	537
1525	8948
1525	12804
1527	786
1529	28
1529	5765
1529	8739
1529	8781
1529	9440
1529	9474
1529	9569
1529	9742
1529	9930
1529	9949
1529	10125
1529	10499
1529	10797
1529	10929
1529	10952
1529	10980
1529	11097
1529	11101
1529	11220
1529	12281
1529	12968
1529	14200
1529	14777
1530	8512
1530	11095
1531	8085
1531	8952
1532	8967
1532	11078
1532	14113
1533	12438
1536	62
1536	305
1536	1960
1536	5749
1536	5994
1536	7957
1536	8291
1536	8295
1536	8503
1536	8674
1536	9210
1536	9333
1536	9536
1536	10925
1536	11327
1536	12424
1536	13180
1538	10274
1538	11513
1539	275
1539	452
1539	10385
1539	10892
1539	12876
1549	8374
1549	8419
1552	13844
1553	9605
1553	10941
1553	13132
1554	5828
1560	10977
1560	13590
1560	16238
1561	9538
1561	11234
1563	5875
1563	10886
1563	10906
1563	11028
1563	14633
1565	5730
1565	5876
1565	8524
1565	9343
1565	11375
1565	13817
1566	10900
1567	74
1567	8431
1567	8522
1567	9052
1567	10561
1567	10743
1567	11208
1567	11217
1567	14747
1567	16222
1568	8142
1569	10952
1569	11097
1569	14171
1571	11267
1573	8371
1573	10998
1573	14806
1574	7974
1574	14209
1574	15530
1575	5746
1575	7943
1575	8470
1575	10016
1576	8235
1576	8499
1581	13696
1584	5958
1588	8222
1588	8977
1591	8265
1591	11061
1591	11587
1596	10886
1596	11038
1600	9997
1600	11126
1600	15878
1603	8868
1605	5687
1607	8263
1608	74
1608	8173
1608	10969
1608	11217
1612	10015
1618	47
1618	5827
1618	5994
1618	8291
1618	8464
1618	8674
1618	8958
1618	9418
1618	9421
1618	10385
1618	10795
1618	11045
1618	11220
1618	12772
1618	13180
1618	13292
1618	14667
1618	15459
1619	5974
1619	9747
1619	9948
1619	14174
1619	14436
1619	16011
1620	308
1620	5254
1620	8123
1620	8306
1620	8371
1620	8436
1620	8809
1620	9080
1620	9238
1620	10887
1620	11549
1621	263
1621	275
1621	374
1621	5926
1621	5932
1621	5994
1621	7942
1621	8674
1621	9076
1621	10436
1621	10795
1621	11230
1621	11327
1621	11802
1622	167
1622	10820
1622	11349
1622	14872
1623	8053
1623	11311
1623	14712
1623	15496
1624	123
1624	8670
1627	5853
1628	215
1628	5784
1628	5786
1628	9600
1628	10886
1628	11200
1628	11356
1628	11771
1628	13261
1630	10962
1630	12780
1632	167
1632	8028
1632	8632
1632	9444
1633	14718
1634	9319
1636	670
1636	10839
1636	11785
1636	15451
1640	152
1640	10418
1640	10886
1640	14794
1641	5956
1642	275
1642	14162
1643	8019
1644	8982
1644	9176
1644	12406
1645	259
1645	5512
1645	8511
1645	11159
1667	586
1667	4825
1667	9432
1667	15409
1668	9703
1668	9843
1668	14822
1669	9325
1670	5871
1671	5750
1671	15589
1674	11240
1676	9807
1677	11186
1678	14718
1678	14756
1678	15715
1680	152
1680	496
1680	10586
1680	10886
1680	10906
1680	11092
1680	11325
1680	11356
1684	8307
1684	11969
1686	190
1686	768
1686	5796
1686	8861
1686	11194
1686	12647
1688	1115
1688	1276
1688	8742
1688	9474
1688	9656
1688	9949
1688	10106
1688	10289
1688	10929
1688	10952
1688	11101
1688	12615
1688	12935
1688	13417
1692	22
1692	9322
1692	10933
1692	11247
1692	11280
1695	5526
1696	10886
1696	13280
1698	11365
1700	8172
1700	10164
1703	7947
1704	75
1704	5867
1704	12394
1704	13129
1704	14391
1707	418
1707	7963
1707	9029
1707	10549
1707	12820
1708	99
1708	8064
1709	122
1709	5264
1709	11135
1711	8389
1712	386
1713	12855
1721	15666
1724	5573
1724	9900
1724	10372
1724	11623
1726	9351
1726	9629
1729	374
1729	5546
1729	5932
1729	8168
1729	8291
1729	8674
1729	10795
1729	10838
1729	11230
1729	11327
1729	12040
1729	14801
1734	10413
1735	11038
1736	10894
1737	8172
1739	10418
1739	10886
1739	10906
1739	11325
1743	8035
1743	9462
1744	182
1747	9541
1747	10905
1747	10913
1748	710
1748	9321
1748	10548
1748	12414
1748	13705
1749	1929
1749	10513
1753	5705
1753	8392
1753	9762
1753	9914
1753	11195
1756	9
1756	51
1756	372
1756	5571
1756	8873
1756	10931
1756	10934
1756	10939
1756	10981
1756	11045
1756	11208
1756	11303
1761	105
1761	5560
1761	5743
1761	11066
1762	5961
1762	8756
1762	11430
1767	10551
1767	10921
1767	11047
1767	11286
1768	483
1768	10923
1768	11003
1774	11072
1774	11587
1774	12424
1776	5610
1776	11249
1776	12168
1777	93
1777	8880
1777	10301
1777	10886
1777	11175
1777	11198
1782	219
1782	8436
1782	8685
1782	9920
1782	11275
1782	11525
1782	11564
1782	12112
1782	15565
1783	28
1783	8029
1783	8781
1783	9196
1783	9502
1783	9576
1783	10397
1783	10424
1783	10929
1783	10952
1783	11097
1783	11220
1783	11329
1783	11896
1783	12281
1783	12893
1783	13353
1783	14421
1783	15015
1783	15786
1784	476
1784	10901
1784	10913
1784	10918
1784	10925
1784	10980
1784	11120
1784	11337
1785	5738
1785	9174
1785	10892
1785	10972
1785	12725
1787	11249
1788	152
1788	5663
1788	10886
1788	11028
1788	12839
1789	12422
1790	9177
1790	9465
1792	11767
1793	181
1793	234
1793	8289
1793	11761
1793	12389
1799	379
1799	8046
1799	10913
1799	10973
1799	11033
1802	5786
1802	7966
1802	8605
1802	9614
1810	10886
1812	7991
1812	8134
1812	10914
1814	5890
1814	8210
1814	9739
1817	196
1817	251
1817	8948
1818	5570
1818	9264
1818	12500
1819	8620
1819	11163
1820	5768
1820	9132
1820	9352
1820	12467
1820	12636
1820	12800
1821	8117
1821	11885
1822	9080
1823	428
1823	8920
1823	10929
1823	10934
1824	2256
1824	8768
1824	11746
1824	12862
1824	14899
1827	10749
1829	10385
1829	14702
1832	11827
1833	471
1834	9352
1843	8995
1843	10008
1843	12380
1845	152
1845	10886
1845	11092
1845	11362
1846	11025
1849	350
1849	364
1849	450
1849	13707
1849	15490
1850	8217
1852	12758
1856	4850
1856	9094
1856	10998
1858	111
1858	9365
1858	10839
1859	11202
1869	5707
1869	8683
1869	10981
1869	11523
1869	12153
1871	5499
1871	10896
1873	10355
1874	8966
1874	11133
1874	15831
1875	5800
1877	2845
1877	8880
1877	9143
1878	9846
1878	10923
1879	11353
1880	5622
1880	11938
1880	12286
1889	5911
1889	11092
1890	9684
1890	9775
1900	9876
1902	7912
1902	10921
1902	11108
1902	11358
1903	8926
1904	5569
1904	7907
1906	182
1910	5948
1911	10904
1915	12211
1916	483
1916	2142
1916	8307
1916	10113
1916	11185
1916	11332
1918	8127
1918	10936
1922	10937
1924	11938
1927	11055
1929	5768
1929	10513
1930	7982
1930	10235
1931	2052
1935	9337
1935	10658
1935	10934
1938	10601
1939	255
1939	11698
1939	12481
1943	411
1943	5639
1943	5875
1943	8303
1943	10220
1943	10906
1943	11166
1943	11325
1943	15561
1945	8928
1945	15170
1947	9340
1947	10555
1951	8015
1951	14240
1953	10887
1953	11044
1953	11220
1953	11286
1953	11344
1953	11836
1954	262
1954	9703
1954	10886
1954	11092
1958	355
1960	372
1960	5622
1960	10939
1960	11120
1960	11290
1960	15053
1968	292
1968	8397
1968	8873
1968	10939
1968	11030
1968	11120
1968	11126
1968	13293
1971	23
1971	221
1971	9871
1971	10454
1971	10980
1971	11034
1971	11086
1971	11308
1973	10886
1973	11092
1973	12285
1973	13604
1974	8671
1975	114
1975	8029
1975	10952
1976	452
1976	10305
1976	12569
1977	5677
1977	7914
1977	8982
1977	9018
1977	9695
1980	7963
1980	8321
1980	8999
1980	9760
1983	12761
1983	12767
1983	14875
1983	14890
1985	74
1985	126
1985	426
1985	8176
1985	10901
1985	10905
1985	10913
1985	10939
1985	10969
1985	11062
1985	11120
1988	8715
1988	13782
1998	11540
2002	374
2002	8674
2002	9076
2002	10981
2008	11027
2009	8406
2009	10433
2009	10642
2009	10913
2009	11208
2009	11290
2010	7990
2014	11062
2014	11499
2020	12239
2021	14764
2026	9365
2027	830
2027	10203
2027	10886
2027	11025
2031	8292
2031	10886
2031	10906
2031	11028
2031	11325
2032	10886
2033	9845
2040	34
2040	11047
2040	11286
2042	5572
2044	10934
2044	15144
2046	5530
2046	5978
2046	8456
2046	10361
2046	13273
2052	31
2052	435
2052	8041
2053	5834
2053	11013
2054	8496
2056	5646
2059	10964
2059	11106
2059	11252
2066	10923
2072	10886
2072	11025
2072	11028
2072	11240
2073	376
2073	8448
2079	12237
2079	13269
2081	5569
2081	7907
2082	10887
2089	5902
2092	8442
2092	13766
2103	11034
2103	11057
2104	11075
2107	64
2109	8582
2109	10923
2110	10872
2112	9362
2112	9393
2112	10043
2115	189
2118	456
2118	9770
2118	10658
2118	11198
2119	7942
2128	8712
2128	9067
2128	9081
2129	8448
2130	11412
2132	7990
2134	284
2134	13299
2134	13795
2134	13881
2137	5546
2137	9076
2137	11230
2142	470
2142	9695
2142	10921
2142	11108
2150	11346
2152	5961
2152	9191
2153	9448
2156	351
2156	8302
2156	9577
[truncated: 11,876 more rows]
