# Supplementary material for: The Academic Landscapes of Manufacturing Enterprise Performance and Environmental Sustainability: A Study of Commonalities and Differences
Source: Int J Environ Res Public Health. 2021 Mar 24;18(7):3370. doi: 10.3390/ijerph18073370 (PMC8037544; doi:10.3390/ijerph18073370)
Supplement: Supplementary file 1 [file ijerph-18-03370-s001.zip › network_data/ES_nodes.csv]

	X_N	UT
210	9	WOS:000377310600004
1683	8487	WOS:000266552800014
22	10939	WOS:000309085400003
49	11111	WOS:000255583000007
171	11116	WOS:000258698600002
426	10	WOS:000331341300034
19	10980	WOS:000289327800001
18	11062	WOS:000300202200013
2842	11	WOS:000302836500058
1101	490	WOS:000227252800007
4225	19	WOS:000299148900017
3290	5908	WOS:000186701700004
671	25	WOS:000411544400108
836	45	WOS:000307424900006
496	11304	WOS:000325907200018
16	28	WOS:000289700500002
3	10929	WOS:000275074600001
1443	29	WOS:000080601200003
1178	5559	WOS:A1990EB85900011
174	31	WOS:000357293800003
1243	8757	WOS:000248089500021
2372	8759	WOS:000238030300003
327	8920	WOS:000295639400005
15	10934	WOS:000300208400002
53	10941	WOS:000181781200002
114	34	WOS:000336874600006
37	11047	WOS:000313725700003
33	11252	WOS:000310550900013
211	39	WOS:000455274500031
1444	32	WOS:000347754700007
2026	360	WOS:000397010300020
2251	5720	WOS:000442713400002
1618	5721	WOS:000425558600021
896	5842	WOS:000359991900008
398	9210	WOS:000407286000002
1751	9713	WOS:000415896000018
11	10918	WOS:A1995TH33000002
340	10977	WOS:000390740300022
1005	11381	WOS:000347455100031
3913	12896	WOS:000409935100003
427	42	WOS:000354141600021
572	8096	WOS:000304328800011
54	11120	WOS:000332202700013
78	11254	WOS:000309085400004
1999	44	WOS:000330205000034
1317	10936	WOS:000321827000094
124	11133	WOS:000275613200016
139	51	WOS:000357424600006
525	198	WOS:000265167400003
466	8406	WOS:000302246100003
20	10931	WOS:000291291800003
17	10981	WOS:000207983100004
100	11039	99
59	11126	WOS:000313314800006
345	11290	WOS:000356588800005
2002	61	WOS:000459358300017
885	5539	WOS:000354342500005
1226	8436	WOS:000423002500131
2449	9575	WOS:000414879300123
3655	10453	WOS:000357824500005
82	10887	WOS:000332433200007
5886	13812	WOS:000419074600052
26	62	WOS:000404324700033
364	64	WOS:000384853700034
44	5546	WOS:000327003400002
74	5932	WOS:000324225300002
6	10892	WOS:000252981900009
23	10925	WOS:000351965500009
8	11230	WOS:000284799600001
9	11327	WOS:000325907200020
85	65	WOS:000353601900014
366	182	WOS:000356124700002
308	259	WOS:000354141600019
848	421	WOS:000306603600008
386	5878	WOS:000361381400011
467	8735	WOS:000314017400012
32	11057	WOS:000303091900007
240	11234	WOS:000325907200021
4230	67	WOS:000340318300012
2231	5508	WOS:000253584100008
1447	68	WOS:000331421800078
335	10896	WOS:000259208200004
126	74	WOS:000398065400003
719	5967	WOS:000328710000009
2357	8640	WOS:000297331200003
134	10888	WOS:000250849500007
7	10905	WOS:000246288600007
10	10913	WOS:000305434100005
337	10943	WOS:000183869700005
31	11030	WOS:000169462700009
83	11068	WOS:000248460000005
2004	75	2003
1096	386	WOS:000275741300003
453	5739	WOS:000279978300002
3281	5852	WOS:000311059900031
1448	78	WOS:000336696300010
363	24	WOS:000185508500003
1333	11200	WOS:000182099300012
2852	81	WOS:000311334100002
5118	8160	WOS:000285965300006
2006	83	WOS:000292443100007
5480	10954	WOS:000223960400016
2007	86	WOS:000394920600065
2433	9370	WOS:000348880600043
1830	11053	WOS:000284863100048
2557	11219	WOS:000347741600013
115	89	WOS:000338387300004
266	8100	WOS:000290847700003
185	8739	WOS:000304735600004
606	10125	WOS:000258642300005
13	11101	WOS:000288344700002
39	11142	WOS:000239855700013
116	91	WOS:000313826700002
529	336	WOS:000225483900008
742	9029	WOS:000299594700012
4231	92	WOS:000315545800045
489	10935	WOS:000281029600046
2008	93	WOS:000282579400001
2319	8282	WOS:000251885000085
365	100	WOS:000317373100002
2010	146	WOS:000247266100011
672	103	WOS:000278898800005
293	11273	WOS:000272008200022
40	105	WOS:000477951900065
127	179	WOS:000445981200010
51	5560	WOS:000456175700026
66	5743	WOS:000466465800032
21	11066	WOS:000455903400100
84	11295	WOS:000444625900149
837	106	WOS:000471735700048
839	214	WOS:000391897400001
2553	11177	WOS:000383260300003
2582	11587	WOS:000395842300030
2854	108	WOS:000412614100001
747	9398	WOS:000256608200009
3587	9948	WOS:000318947800020
1325	11075	WOS:000166583300004
1451	109	WOS:000354342500004
57	10891	WOS:000227500100004
1078	110	WOS:000353748800016
170	10987	WOS:000326212500003
250	111	WOS:000350580800003
3501	9294	WOS:000237756800016
111	10945	WOS:000237756800005
25	114	WOS:000329756800014
226	9387	WOS:000306310900019
4	10952	WOS:000275074600002
5	11097	WOS:000287637200011
36	11220	WOS:000329756800015
413	11329	WOS:000310558700006
428	123	WOS:000448559400382
1090	275	WOS:000428859200044
1671	8298	WOS:000414896200236
1246	8773	WOS:000435188000209
48	11027	WOS:A1996VR85600004
493	11217	WOS:000432509300003
1453	124	WOS:000391899600013
1236	8533	WOS:000361381400010
212	126	WOS:000345150800012
12	10901	WOS:000230554100004
61	10982	WOS:000241886300002
155	11176	WOS:000244002000009
4234	135	WOS:000388775200050
909	7990	WOS:000325741500018
102	137	WOS:000377531100003
674	157	WOS:000328236400007
89	220	WOS:000314108300002
180	5545	WOS:000313725700001
945	9126	WOS:000314108300004
597	9507	WOS:000302550700002
35	11067	WOS:000292755700001
70	11286	WOS:000400377900002
213	143	WOS:000278922500001
249	57	WOS:000268388000004
1082	173	WOS:000266554300003
787	11369	WOS:000255585500006
1332	11192	WOS:000235383400002
2857	151	WOS:000369461500001
2542	11009	WOS:000226482100003
29	152	WOS:000348484300003
73	441	WOS:000317480700042
578	8263	WOS:000324028800022
28	11092	WOS:000327360600006
140	154	WOS:000329626100005
1316	10904	WOS:000235433300007
523	164	WOS:000417079400071
1176	5522	WOS:000350524300010
289	11033	WOS:000285480500007
4013	13938	WOS:000396720600015
430	169	WOS:000329880100017
524	171	WOS:000287031700003
1846	11346	WOS:000261675500001
2039	432	WOS:000381545200066
706	5597	WOS:000401201900044
86	181	WOS:000383297200006
42	437	WOS:000355026400021
81	8538	WOS:000361600500048
1456	183	WOS:000350331300015
3599	10079	WOS:000343351200003
989	10957	WOS:000298598900017
675	188	WOS:000221661800004
1829	11051	WOS:000169204000002
1083	190	WOS:000457664700001
773	10990	WOS:000392789400020
632	11144	WOS:000414886500027
200	11194	WOS:000418974300009
4239	191	WOS:000415926900058
2027	361	WOS:000375876600082
2013	194	WOS:000353176600037
1823	10999	WOS:000241556800001
3750	11429	WOS:000209043100010
3880	12695	WOS:000179581000008
1084	195	WOS:000309375100010
922	8348	WOS:000186961300006
676	196	WOS:000298942200010
677	205	WOS:000392204000004
2377	8802	WOS:000364892600016
341	11106	WOS:000169394400007
1086	207	WOS:000360338400017
624	10988	WOS:000338606600002
236	11035	WOS:000245290000002
88	213	WOS:000392789000043
317	5519	WOS:000377531100009
319	5636	WOS:000377531100007
172	11188	WOS:000319031100015
5351	9892	WOS:000391897400043
431	215	WOS:000396346700018
2	10886	WOS:000346247600045
987	10950	WOS:000243609800002
2863	216	WOS:000342248200001
2311	8206	WOS:000328186400004
64	11198	WOS:000257973900009
5707	12663	WOS:000285773900007
2864	217	WOS:000325101500004
2550	11152	WOS:000238776500001
214	218	WOS:000323105600079
522	120	WOS:000274854500006
291	11064	WOS:000312173200004
1003	11330	WOS:000296539700044
161	219	WOS:000309375200033
123	11015	WOS:000207902400002
2865	221	WOS:000295552200004
3590	9967	WOS:000280115100013
90	222	WOS:000286782400035
87	200	WOS:000247535400024
168	5687	WOS:000244585600007
2480	9968	WOS:000267453100042
2866	223	WOS:000266338100001
1210	8106	WOS:000260141200001
3569	9814	WOS:000233067200043
175	232	WOS:000390622000014
163	438	WOS:000333638300025
167	5671	WOS:000373606200001
1313	10666	WOS:000338721200006
1087	233	WOS:000374362100034
947	9262	WOS:000317931600005
43	234	WOS:000356610500011
574	8198	WOS:000345262900029
526	237	WOS:000314311300002
3714	11022	WOS:000231682000001
238	11147	WOS:000291409700030
2867	241	WOS:000234611900014
5095	7934	WOS:000070962900003
4245	243	WOS:000438003200059
1088	246	WOS:000363954800001
3739	11344	WOS:000290965200008
1089	250	WOS:000072233300011
3299	5988	WOS:A1994QJ87400003
306	251	WOS:000417842500002
1282	9744	WOS:000380069100004
307	252	WOS:000392037500059
182	5844	WOS:000342052600007
432	255	WOS:000380760400027
99	10903	WOS:000231785600008
194	10928	WOS:000180335000006
2014	256	WOS:000378425900009
2876	299	WOS:000260372000002
3268	5772	WOS:000291951100009
58	10964	WOS:000300872400006
309	263	WOS:000336189100023
840	265	WOS:000329144400014
2371	8746	WOS:000293058200012
2397	9022	WOS:000314338700012
2870	266	WOS:000320429500011
4985	5939	WOS:000272287900016
1458	270	WOS:000271449400001
2009	132	WOS:000249404000002
1837	11191	WOS:000250588100001
1002	11307	WOS:000238801000002
5198	8822	WOS:000328246000046
1459	276	WOS:000432303900001
1091	279	WOS:000339643300006
5110	8084	WOS:000343823900001
63	11166	WOS:000339643300005
841	277	WOS:000358796600026
105	7919	WOS:000318779600010
149	9112	WOS:000338982400019
1460	281	WOS:000308259300037
1331	11182	WOS:000279421000001
2872	285	WOS:000255257900003
2873	287	WOS:000371667700001
630	11091	WOS:000283677400029
2874	288	WOS:000368867500007
1323	11016	WOS:000317363000005
842	289	841
251	292	WOS:000325046700003
136	11034	WOS:000319031100017
367	294	WOS:000300648300007
990	10963	WOS:A1994PZ46000002
4250	300	WOS:000252586200007
988	10951	WOS:000172932300007
117	303	WOS:000443551500009
1183	5727	WOS:000374365600009
576	8251	WOS:000377531100008
409	10959	WOS:000342288900001
843	306	WOS:000383345300003
3258	5708	WOS:000313769600023
407	10909	WOS:000189223600029
5512	11373	WOS:000318457400004
844	307	WOS:000361261000024
1461	331	WOS:000309375100002
288	11031	WOS:000348890100017
2877	309	WOS:000347513900010
2016	260	WOS:000348033200013
215	314	WOS:000328868700059
5304	9641	WOS:000306571800023
1092	317	WOS:000283909100005
1692	8575	WOS:000253134900004
1093	318	WOS:000272307700018
1077	23	WOS:000185630600006
1663	8163	WOS:000248877600015
2331	8422	WOS:000221651200014
3661	10527	WOS:000241195200005
845	321	WOS:000247158400002
4252	326	WOS:000480256100025
495	11280	494
369	330	WOS:000322354200024
1225	8409	WOS:000294594200016
2023	341	WOS:000377935100038
2534	10922	WOS:000294645500002
1462	343	WOS:000356878600021
5486	11059	WOS:A1996UE77100019
1042	13460	WOS:000346757600103
162	344	WOS:000351321100005
846	345	WOS:000347501000030
176	346	WOS:000352441400002
637	11647	WOS:000352441400028
2627	12252	WOS:000352441400025
1094	347	WOS:000346172600008
3351	8060	WOS:000234433600007
2880	348	WOS:000342872400005
3240	5502	WOS:000306028200007
2566	11376	WOS:000302045000011
530	350	WOS:000322354200015
1328	11128	WOS:000292443100011
118	352	WOS:000302437300004
4980	5821	WOS:000252663200014
2025	354	WOS:000267670900002
783	11264	WOS:000250314200010
897	5850	WOS:000323479900021
2563	11340	WOS:000235991900016
847	362	WOS:000367758200017
559	5643	WOS:000329892200054
532	364	WOS:000371000900004
3241	5524	WOS:000339133100022
571	8085	WOS:000340312000100
3740	11359	WOS:000313767900019
2568	11408	WOS:000324719300011
2029	367	WOS:000279063000002
781	11190	WOS:000270770000001
2030	369	WOS:000260136400021
1463	358	WOS:000076129400003
2561	11308	WOS:000220282200007
2031	370	WOS:000088496000007
6005	14616	WOS:A1992HA67500008
252	372	WOS:000412163400002
34	10969	WOS:000317931800009
1464	373	WOS:000390507200003
304	79	WOS:000337775900006
41	374	WOS:000377829900020
713	5858	WOS:000276966600002
1465	375	WOS:000367407000001
3454	8930	WOS:000280367200047
533	378	WOS:000357391100003
77	11208	WOS:000352714700004
534	379	WOS:000340991300011
1615	5688	WOS:000240298500004
433	383	WOS:000330491600113
201	11235	WOS:000325831200062
4258	385	WOS:000290238200070
2545	11080	WOS:000277794400008
2035	388	WOS:000257348600001
5240	9162	WOS:000176041600003
2036	390	WOS:000384860700010
673	104	WOS:000241065400006
1655	8043	WOS:000324779900002
103	391	WOS:000383291800055
718	5963	WOS:000356741200011
586	8704	WOS:000390379300001
2405	9092	WOS:000367631000012
743	9095	WOS:000367084100044
748	9477	WOS:000355500100008
1312	10647	WOS:000358380900035
169	10968	WOS:000332266100002
411	11160	WOS:000300476800020
1467	395	WOS:000350553000003
336	10937	WOS:A1995TM84200004
2037	396	WOS:000347293800093
998	11163	WOS:000321480600001
4259	397	WOS:000334361000003
2883	398	WOS:000329081100027
5432	10537	WOS:A1995TN74800007
104	405	WOS:000232198400007
368	302	WOS:000087283800004
965	9818	WOS:000181793900001
1468	407	WOS:000439237500010
4960	5564	WOS:000399451900009
4973	5716	WOS:000186610700007
2560	11298	WOS:000363660700005
6231	16072	WOS:000311240500001
2887	412	WOS:000359166900018
5373	10081	WOS:000339989500028
535	416	WOS:000340689700002
3408	8585	WOS:000179487000004
80	418	WOS:000338192000010
938	8816	WOS:000340177700002
241	11240	WOS:000071054900001
1340	11289	WOS:000088546800144
5599	12012	WOS:000189325500018
849	422	WOS:000313599300005
850	426	WOS:000425943100217
197	10995	WOS:000313737300013
4263	428	WOS:000411032700008
1727	9082	WOS:000393654400001
851	430	WOS:000395590500007
2858	172	WOS:000281446700006
2297	8053	WOS:000292174100006
2358	8657	WOS:000260712800004
1248	8830	WOS:000313314900017
5261	9286	WOS:000278181400004
1330	11178	WOS:000317091400003
1098	431	WOS:000389962500011
2851	80	WOS:000312617400013
3725	11150	WOS:000277063900009
5758	13010	WOS:000334504700005
678	434	WOS:000371065700001
333	10261	WOS:000360931800119
338	10949	337
370	435	WOS:000366766400006
27	10961	WOS:000297874000011
154	11095	WOS:000302850400066
243	11343	WOS:000305087800009
536	439	WOS:000340203300012
393	8555	WOS:000318161400013
634	11164	WOS:000324037300001
537	440	WOS:000218526300016
408	10916	WOS:000321257100044
4265	442	WOS:000302437300008
852	443	WOS:000275398400003
2888	446	WOS:000220873500009
631	11093	WOS:000181704100024
371	450	WOS:000388775200004
2490	10105	WOS:000334448000021
3718	11063	WOS:000289493200001
996	11138	WOS:000348084000019
1344	11332	WOS:000267417400012
5761	13022	WOS:000324760200008
310	452	WOS:000368207300005
679	453	WOS:000365430700005
434	454	WOS:000361067000002
435	456	WOS:000347754700003
1100	489	WOS:000240613600003
3605	10095	WOS:000316580700037
30	11021	WOS:000253703700014
539	458	WOS:000340015100019
1795	10486	WOS:000330319000020
2040	459	WOS:000324048200002
1630	5904	WOS:000245311100004
2042	461	WOS:000294585900003
2543	11026	WOS:000272023600001
1099	470	WOS:000405941000007
137	11175	WOS:000244585600008
4267	475	WOS:000369959100004
680	476	WOS:000359959200024
1004	11350	WOS:000312645300003
4268	477	WOS:000358968000093
2233	5553	WOS:000289888500045
311	480	WOS:000329880300004
436	481	WOS:000317931800011
993	11061	WOS:000242441300003
253	482	WOS:000305706900005
531	353	WOS:000302176500001
2044	483	WOS:000296953200025
4241	203	WOS:000227162200003
372	493	WOS:000464681800106
906	7977	WOS:000441007000048
189	8995	WOS:000397384100018
437	496	WOS:000389920800001
373	497	WOS:000351447300004
177	498	WOS:000356146100001
705	5579	WOS:000317612900016
853	507	WOS:000548205700026
362	22	WOS:000265821300002
941	9015	WOS:000320419500023
152	10933	WOS:000285125600001
2584	11641	WOS:000353644800020
3965	13401	WOS:000365322700011
2046	508	WOS:000510958200075
4391	1233	WOS:000359871100015
593	9222	WOS:000377729000018
5366	10037	WOS:000424727100125
4271	509	WOS:000514838400007
3434	8753	WOS:000275690300003
2891	510	WOS:000520402100087
1283	9833	WOS:000483406000075
4272	512	WOS:000513454800001
3654	10452	WOS:000359445700001
4273	514	WOS:000522388500231
1599	5529	WOS:000304815600008
1866	11770	WOS:000466394400012
682	518	WOS:000508091800001
1171	5210	WOS:000451531700029
324	8522	WOS:000412338200004
329	9211	WOS:000416732500013
2484	10015	WOS:000459636800003
3603	10091	WOS:000319826500002
979	10561	WOS:000453793600001
1853	11532	WOS:000432239100004
5546	11620	WOS:000370658600002
6182	15710	WOS:000436570100417
2892	519	WOS:000503172600181
2019	308	WOS:000362780900002
410	11010	WOS:000281458200002
1472	521	WOS:000503172600182
528	262	WOS:000337852000031
927	8502	926
3471	9063	WOS:000425568700033
4274	525	WOS:000498805600030
1756	9836	WOS:000466253100004
4275	526	WOS:000506186800001
1208	8023	WOS:000435141900080
2893	529	WOS:000516824600295
318	5571	WOS:000363071000024
2047	530	WOS:000505353900002
2398	9023	WOS:000316034700001
38	10921	WOS:000280640200009
339	10962	WOS:000287698000002
2048	531	WOS:000516824600154
712	5835	WOS:000403330200028
2388	8867	WOS:000435052500001
1386	12758	WOS:000485230200151
4276	532	WOS:000487549200005
1294	10039	WOS:000418978100074
2894	536	WOS:000500216600019
1454	133	WOS:000221287700001
2895	537	WOS:000598735000011
2656	12804	WOS:000456753400030
4277	538	WOS:000531465700003
1701	8690	WOS:000390123600010
4278	540	WOS:000524748500096
766	10615	WOS:000392104600005
4279	541	WOS:000541122300008
1286	9860	WOS:000428483100018
1337	11260	WOS:000346134400007
4280	543	WOS:000508752200021
1231	8470	WOS:000333381200059
2896	545	WOS:000508746900014
1696	8611	WOS:000363071000049
5738	12890	WOS:000407182700009
2049	547	WOS:000524974600013
930	8686	WOS:000398758800022
967	9876	WOS:000404311900037
2512	10380	WOS:000423002500065
3637	10383	WOS:000418978100083
4281	548	WOS:000543505900010
4282	551	WOS:000511965300002
2336	8457	WOS:000361258300027
4283	553	WOS:000524980000006
2897	554	WOS:000491240100033
940	8978	WOS:000402916000001
1015	11802	WOS:000442978000042
4284	555	WOS:000504575200001
4285	557	WOS:000504547400001
3914	12901	3913
2050	558	WOS:000502851300001
1214	8203	WOS:000337860300019
5152	8433	WOS:000447575900027
1832	11096	WOS:000301989800020
2898	559	WOS:000502077400001
3696	10796	WOS:000423002500121
6077	15053	WOS:000389766500011
2051	561	WOS:000496802200111
3611	10173	WOS:000436651300001
2510	10370	WOS:000431302400002
3948	13232	WOS:000444625900112
1473	563	WOS:000501933800001
587	8783	WOS:000394791700003
1474	564	WOS:000508186400028
465	8363	WOS:000438346500002
1679	8429	WOS:000461132600027
2412	9174	WOS:000452815100019
4037	14187	WOS:000461421800005
683	569	WOS:000508186400335
2256	5828	WOS:000425963600004
1703	8769	WOS:000447575900001
24	11325	WOS:000392284700003
244	11356	WOS:000426152700005
6063	14949	WOS:000425082600132
2899	574	WOS:000509098800018
151	10900	WOS:000290776900005
2548	11145	WOS:000328578000001
2554	11180	WOS:000277801700012
2900	576	WOS:000502825200011
5538	11570	WOS:000416793400088
6192	15769	WOS:000417372500005
4287	582	WOS:000498293300005
1625	5849	WOS:000319645700005
4288	584	WOS:000484875100015
2901	586	WOS:000527113700008
5760	13017	WOS:000327907100005
2052	587	WOS:000539078000001
332	10186	WOS:000425082600262
356	13489	WOS:000310550900024
1475	590	WOS:000494885900003
429	161	WOS:000264744100014
459	7995	WOS:000297878900005
1277	9675	WOS:000175579600001
5494	11170	WOS:000175130100004
2902	591	WOS:000486181100004
394	8710	WOS:000367773900009
403	9849	WOS:000447568700011
622	10972	WOS:000284721100008
438	592	WOS:000494360300001
2121	2398	WOS:000416793400114
2237	5607	WOS:000251305800005
1634	5936	WOS:000286101300010
912	8121	WOS:000428826300087
1774	10170	WOS:000436494400077
1785	10321	WOS:000226227100006
626	11023	WOS:000279233500005
5511	11354	WOS:000228087200009
638	11853	WOS:000404305800045
5740	12894	WOS:000426989300006
4179	15799	WOS:000401841100003
2903	593	WOS:000495627400001
995	11112	WOS:000370993200081
3910	12876	WOS:000434863700002
1963	14993	WOS:000411295400002
2053	597	WOS:000497971400042
580	8296	WOS:000415768400090
1020	12071	WOS:000470045800110
1476	598	WOS:000472690900015
2317	8276	WOS:000285035000029
737	8307	WOS:000367757200009
645	12927	WOS:000388722600006
2904	599	WOS:000501205200018
2038	410	WOS:000377311000030
2258	5874	WOS:000403416300016
4289	600	WOS:000501410700006
2240	5619	WOS:000367656900004
4290	602	WOS:000504102200019
2537	10946	WOS:000309615800074
4291	603	4290
1477	605	WOS:000495575600010
1748	9591	WOS:000419836300022
1310	10620	WOS:000389088400003
1921	13276	WOS:000427088600008
540	607	WOS:000502045400013
383	5756	WOS:000384414900018
261	5875	WOS:000383940400007
263	7981	WOS:000390737400029
14	11028	WOS:000386910000058
4292	610	WOS:000492302600001
714	5865	WOS:000495142400009
1478	613	WOS:000535754100001
895	5837	WOS:000388775200031
2905	614	WOS:000491386100001
196	10973	WOS:000286954900002
2742	14138	WOS:000486156500002
1479	615	WOS:000485210300098
2409	9127	WOS:000324043900006
2906	620	WOS:000487946100007
2674	12989	WOS:000346647400002
4294	622	WOS:000496242300196
1810	10754	WOS:000465509400071
1480	623	WOS:000565605400017
2461	9706	WOS:000419945000013
5464	10780	WOS:000444031400001
782	11249	WOS:000466962000010
1855	11553	WOS:000419949900006
2660	12822	WOS:000448672700009
3941	13182	WOS:000472233700006
5784	13195	WOS:000468842100012
5854	13633	WOS:000487133800014
6056	14922	WOS:000425770300035
1434	15561	WOS:000471345600021
2907	626	WOS:000488924100006
146	5911	WOS:000445164000010
1287	9864	WOS:000425558600055
2054	627	WOS:000483702200009
322	8356	WOS:000455119500003
4295	629	WOS:000512965000005
3736	11306	WOS:000245548400006
1481	634	WOS:000485924300004
1204	7910	WOS:000342814100009
346	11349	WOS:000320613300013
2587	11672	2586
2908	635	WOS:000488128400001
3620	10227	WOS:000374246400010
4296	636	WOS:000474680100044
1255	9232	WOS:000367407000090
2055	639	WOS:000483395400002
884	5526	WOS:000320177900007
1199	5966	WOS:000343292000007
1258	9253	WOS:000328316100003
1783	10305	WOS:000265040600007
4297	641	WOS:000472988200011
779	11185	WOS:000220069900004
2056	643	WOS:000486877700234
1616	5700	WOS:000356195000029
494	11258	WOS:000359955900062
4125	15071	WOS:000386325700005
1482	645	WOS:000489104700160
3023	2165	WOS:000457127300246
106	8516	WOS:000395591900016
323	8520	WOS:000388248600012
854	651	WOS:000479232500004
4298	652	WOS:000485061000003
3618	10213	WOS:000408245000005
199	11072	WOS:000244115700001
4299	657	WOS:000484543700018
2910	658	WOS:000484476400002
1947	14320	WOS:000446321000016
2911	666	WOS:000476187200001
2868	249	WOS:000227159700001
2912	669	WOS:000487013000005
3518	9377	WOS:000333245300001
1483	670	WOS:000482261800052
562	5750	WOS:000409290700113
1736	9327	WOS:000418929500006
2913	671	WOS:000480527800102
2882	377	WOS:000216590300008
1758	9866	WOS:000428509200157
2914	672	WOS:000468251600010
2246	5646	WOS:000317275100005
2390	8910	WOS:000317275100006
4300	675	WOS:000483411500015
1182	5701	WOS:000449009400003
2057	678	WOS:000480375400009
3451	8909	WOS:000319217900008
3474	9079	WOS:000396392800003
776	11065	WOS:000246149500003
4302	683	WOS:000472141000001
1890	12228	WOS:000366438900003
2915	684	WOS:000479271900001
684	686	WOS:000471752200028
281	10390	WOS:000413875700026
1038	13212	WOS:000459431400027
820	14184	WOS:000466067700033
1053	14194	WOS:000462036700031
1054	14199	WOS:000460649300029
1070	15591	WOS:000464396800032
4303	689	WOS:000473818300162
2916	692	WOS:000472632200195
4305	697	WOS:000478710000033
290	11036	WOS:000348084800080
4306	698	WOS:000489011800005
1081	167	WOS:000396379200001
855	701	WOS:000467541800034
1487	831	WOS:000444577800025
2917	702	WOS:000476514400010
153	10979	WOS:000222391900008
4194	15940	WOS:000390711100009
4307	707	WOS:000467105800014
4010	13902	WOS:000363351700012
4309	711	WOS:000464576300002
4310	712	WOS:000468455100003
856	715	WOS:000467749800146
5285	9481	WOS:000358087200015
1039	13271	WOS:000432229600006
2819	15686	WOS:000451005400017
4311	716	WOS:000466551600266
1844	11310	WOS:000455068400012
4312	726	WOS:000460871900005
490	10947	WOS:000232073000008
4313	732	WOS:000462661000197
2307	8150	WOS:000377412600051
4314	737	WOS:000456762600021
4315	739	WOS:000457399800003
2477	9922	WOS:000365712300020
4316	748	WOS:000464669700009
4065	14419	WOS:000375158800002
4317	749	WOS:000456972900005
1656	8054	WOS:000285660500006
2918	750	WOS:000470925800002
1271	9610	WOS:000367762500083
2919	751	WOS:000546325600018
3601	10086	WOS:000360837700010
4318	752	WOS:000510861300001
4319	754	WOS:000490291400001
2239	5618	WOS:000368206700045
857	761	WOS:000500920100005
272	8571	WOS:000277542400005
275	9138	WOS:000291156600006
2456	9634	WOS:000324050300019
1911	12922	WOS:000424597300001
3970	13466	WOS:000328672100004
4320	762	WOS:000565102100077
4321	764	4320
2350	8606	WOS:000397010300001
2920	766	WOS:000471773700003
1790	10398	WOS:000401677900008
2921	768	WOS:000500806100001
1372	12182	WOS:000401068100001
2058	771	WOS:000575665800007
2247	5664	2246
478	9592	WOS:000386991600114
3619	10216	WOS:000389112400016
4322	774	WOS:000471844300155
2547	11135	WOS:000334144300009
858	775	WOS:000483219200011
558	5578	WOS:000320969300026
382	5696	WOS:000384469100001
455	5755	WOS:000395839000014
5101	7993	WOS:000313964500001
460	8074	WOS:000399072200004
62	11045	WOS:000346551500012
2059	781	WOS:000505616900005
567	5950	WOS:000413313700062
621	10967	WOS:000277744400014
3794	11856	WOS:000398758800057
4323	783	WOS:000485587800008
2922	786	WOS:000562132700060
2045	499	WOS:000347754700008
2923	788	WOS:000468886300011
711	5762	WOS:000361067000018
3387	8317	WOS:000342569100009
1324	11025	WOS:000403888400001
4324	789	WOS:000481512400003
4325	794	WOS:000471964300007
2422	9252	WOS:000348446900020
2060	796	WOS:000448092500060
68	8190	WOS:000370906000001
191	9875	WOS:000412607100074
4326	798	WOS:000457471100006
1197	5958	WOS:000383930400057
4327	799	WOS:000449844400027
1732	9224	WOS:000370456000115
2924	800	WOS:000451025200004
4328	803	WOS:000455640800005
1190	5872	WOS:000438388000003
2925	806	WOS:000450622800011
1237	8605	WOS:000398134100011
3626	10269	WOS:000332439100010
1484	808	WOS:000455338100208
1621	5757	WOS:000382452900048
946	9225	WOS:000370906000008
4329	809	WOS:000436468600028
487	10884	WOS:000256593200026
1485	810	1484
1097	403	WOS:000251509200004
2295	8047	WOS:000311005200034
1102	814	WOS:000451531700361
381	5567	WOS:000391897300009
462	8241	WOS:000436570100051
5211	8960	WOS:000430519300004
4331	822	WOS:000442058700023
741	8891	WOS:000373220700056
2926	827	WOS:000447244400004
915	8191	WOS:000359947500003
2927	828	WOS:000452692600118
1486	830	WOS:000444364400121
1924	13388	WOS:000369972900015
1103	835	WOS:000445758900003
594	9239	WOS:000361067000003
1488	839	WOS:000440947600129
2061	851	WOS:000435587100354
890	5703	WOS:000350217700054
2928	840	WOS:000434639600004
4332	841	WOS:000432102500084
4333	844	WOS:000437523600004
1442	2	WOS:000273614100006
4334	847	WOS:000428822500022
602	9916	WOS:000381912300004
3865	12530	WOS:000407284200001
4335	855	WOS:000427994900005
557	5570	WOS:000368207400029
4336	856	WOS:000435188000239
924	8379	WOS:000373220700021
2929	858	WOS:000427004900025
4337	859	WOS:000430634600012
590	8982	WOS:000398426200046
2062	864	WOS:000435724700002
204	11275	WOS:000403745000007
784	11351	WOS:000309082300005
4060	14385	WOS:000392890900015
2930	874	WOS:000423002500026
2464	9763	WOS:000346551500007
2063	877	WOS:000468798700001
52	5805	WOS:000328312700011
4339	879	WOS:000552737300104
1836	11154	WOS:000295495000038
2064	884	WOS:000426081200005
894	5810	WOS:000306672900006
158	11338	WOS:000306672700004
4341	889	WOS:000442731400008
732	8156	WOS:000304764400009
4342	892	WOS:000464825800001
133	10885	WOS:000274165600002
2931	893	WOS:000432205600002
1489	895	WOS:000440707600005
931	8701	WOS:000381165100001
1775	10177	WOS:000425202700026
1370	12159	WOS:000413381500009
1104	899	WOS:000470296400013
181	5768	WOS:000334968600004
187	8931	WOS:000278007800005
396	9132	WOS:000300264100002
2932	903	WOS:000435723400007
903	7926	WOS:000277591000007
4192	15921	WOS:000401976300013
4343	904	WOS:000458755900001
538	455	WOS:000354342500012
991	11037	WOS:A1997XA33100005
2933	911	WOS:000437273300006
3380	8272	WOS:000305334800003
4345	913	WOS:000429843000015
2457	9647	WOS:000309164000004
859	916	WOS:000448139700011
2848	53	WOS:000329257100006
3483	9123	WOS:000313551500098
497	11321	WOS:000296736500010
2934	917	WOS:000426102700004
2496	10223	WOS:000374617000050
2599	11847	WOS:000405258100004
4346	918	WOS:000431108400001
3828	12259	WOS:000360583100002
4347	921	WOS:000467945500003
2935	922	WOS:000430620000062
1682	8467	WOS:000335848400005
5700	12625	WOS:000325647400001
2936	925	WOS:000426882900010
2024	351	WOS:000316242400008
1821	10914	WOS:000265646600003
2937	929	WOS:000415952400003
1181	5685	WOS:000245824800010
5452	10687	WOS:000298016200011
4348	933	WOS:000432147800005
756	10100	WOS:000315352300003
541	934	WOS:000426352300009
4349	941	WOS:000419146600002
2938	943	WOS:000416793400202
3550	9652	WOS:000293726300001
2939	944	WOS:000416793400152
2065	954	WOS:000403854200014
1490	955	WOS:000406764200018
921	8338	WOS:000261228100006
1253	9139	WOS:000299678700002
4352	956	WOS:000406497700014
4353	957	WOS:000405649700102
2940	961	WOS:000427918900003
2756	14393	WOS:000384897200002
2941	965	WOS:000404127800162
95	8039	WOS:000347594000014
477	9584	WOS:000395353600016
4355	967	WOS:000400327400007
2303	8134	WOS:000382494600015
2942	973	WOS:000397495000003
4356	976	4355
4358	984	WOS:000414528200050
2296	8050	WOS:000302249100016
2066	986	WOS:000508209200048
1180	5620	WOS:000359959200033
2943	991	WOS:000414312700020
4359	996	WOS:000392042400020
4360	999	WOS:000431841300087
2944	1003	WOS:000416504500005
2571	11442	WOS:000263796600016
4362	1004	WOS:000458353200044
4363	1006	WOS:000389160400004
772	10944	WOS:000336192100001
4364	1007	WOS:000411622100022
629	11089	WOS:000360772400013
4365	1008	WOS:000412249200027
596	9454	WOS:000398426200078
4366	1010	WOS:000426609200078
943	9090	WOS:000367411200057
1491	1016	WOS:000481492200010
898	5929	WOS:000332805500008
4367	1017	WOS:000447404800009
3829	12260	WOS:000348271100006
1105	1020	WOS:000433891100003
3333	7909	WOS:000340336300020
388	8035	WOS:000367757200006
5181	8723	WOS:000336780200015
954	9462	WOS:000378192600009
1355	11644	WOS:000449009400004
5695	12589	WOS:000348970200009
4368	1025	WOS:000440620700052
228	9590	WOS:000388775200028
1875	11894	WOS:000387505100028
2945	1029	WOS:000443416600006
4262	420	WOS:000333560400001
3356	8097	WOS:000317385100044
4369	1030	WOS:000452518600063
4370	1035	WOS:000415954200006
342	11108	WOS:000246994700002
1106	1036	WOS:000411597100002
1606	5585	WOS:000274842000006
619	10876	WOS:000214227500001
2067	1039	WOS:000414582900013
4405	1359	WOS:000264880600005
3533	9491	WOS:000334425500008
2499	10245	WOS:000366332500012
1492	1049	WOS:000443356300002
1449	94	WOS:000244115700002
527	239	WOS:000268295600001
2033	381	WOS:000335448100002
3592	9973	WOS:000244376200002
4371	1050	WOS:000390898600007
888	5640	WOS:000354527900018
2946	1064	WOS:000384470700022
2342	8547	WOS:000334680100003
3479	9108	WOS:000343359900003
2947	1065	WOS:000380760400024
3713	11001	WOS:000321285500001
2068	1078	WOS:000373627700001
886	5575	WOS:000329267600006
4373	1079	WOS:000388728700005
3519	9388	WOS:000303318400003
4375	1083	WOS:000392555800050
1329	11174	WOS:000272764700012
4376	1087	4375
3340	7961	WOS:000328868500041
860	1090	WOS:000409534500016
1677	8384	WOS:000361067000021
4377	1092	WOS:000461379100002
3768	11636	WOS:000359166900029
2948	1093	WOS:000471782700006
2318	8279	WOS:000274804500017
4380	1110	WOS:000389059100019
2949	1117	WOS:000471782700012
4382	1119	WOS:000401564400002
2950	1122	2949
1079	159	WOS:000304893500013
2703	13527	WOS:000267674900009
2951	1134	WOS:000440760200012
4384	1139	WOS:000361529200002
2952	1143	WOS:000354570900004
5293	9517	WOS:000275756500014
2953	1157	WOS:000437568000005
5595	11990	WOS:000208399600002
4387	1180	WOS:000346548000001
1708	8829	WOS:000310110700006
1326	11082	WOS:000247239900023
2955	1184	WOS:000380380800076
4389	1203	WOS:000345182700002
2956	1204	WOS:000345474800037
982	10695	WOS:000276326700009
3808	12009	WOS:000227096800031
4390	1216	WOS:000343373900007
1217	8217	WOS:000285035000055
2957	1221	WOS:000332123100015
2347	8579	WOS:000238606600013
4392	1247	WOS:000323732300012
2958	1249	WOS:000328297100010
1452	118	WOS:000281677600005
3549	9650	WOS:000298536000002
4393	1250	WOS:000321123800061
2605	11994	WOS:000267887000030
2959	1251	WOS:000319789600019
934	8762	WOS:000226227100007
2960	1268	WOS:000323097700031
2069	1275	WOS:000318231601010
325	8742	WOS:000302156300001
4396	1280	WOS:000331149504107
2961	1287	WOS:000310550900015
1493	1288	WOS:000324042500002
794	11717	WOS:000247904800034
4397	1299	WOS:000319251500004
4398	1300	WOS:000298600100017
4399	1305	WOS:000309948600013
2589	11705	WOS:000276866500005
2070	1307	WOS:000306058800001
1631	5905	WOS:000244015100018
4400	1338	WOS:000282743700005
1822	10940	WOS:A1997XH11500003
4401	1343	WOS:000277905500009
4402	1351	WOS:000286532700002
4403	1353	WOS:000282971500002
4404	1354	WOS:000284034400034
4407	1371	WOS:000267765400034
4408	1398	WOS:000232882100003
1494	1440	WOS:000600537400118
2962	1444	WOS:000587300800110
50	5512	WOS:000430772400052
46	8168	WOS:000530627800005
1937	14053	WOS:000549433000027
4411	1441	WOS:000588243900103
2527	10731	WOS:000537695500016
4412	1443	WOS:000595933300009
914	8173	WOS:000461395200005
5766	13122	WOS:000519025100001
91	1446	WOS:000592372500008
1600	5532	WOS:000289496900002
1611	5637	WOS:000372981400011
475	9366	WOS:000367738900014
2469	9831	WOS:000501608500029
5459	10748	WOS:000478901200006
235	10923	WOS:000416394700005
1375	12385	WOS:000508157900002
3863	12498	WOS:000414817700065
2645	12557	WOS:000370993200052
3890	12729	WOS:000494799900002
1385	12742	WOS:000488924100022
1033	12836	WOS:000441735600025
3939	13159	WOS:000483414300013
2683	13186	WOS:000483412500014
5861	13663	WOS:000469222800008
2740	14111	WOS:000487231200101
2744	14166	WOS:000476550800011
5952	14252	WOS:000441998400026
6035	14788	WOS:000476388400002
6159	15576	WOS:000467459200011
2071	1451	WOS:000586917600229
566	5930	WOS:000329892200065
2421	9240	WOS:000355200200042
1495	1452	WOS:000586917600023
1624	5791	WOS:000427191800032
919	8242	WOS:000423004900012
3491	9202	WOS:000401395000110
1817	10839	WOS:000419169600012
1831	11079	WOS:000264404500002
2072	1456	WOS:000586853400003
4413	1459	WOS:000580580900027
4414	1461	WOS:000572400300010
195	10958	WOS:000339400700051
2073	1463	WOS:000579495100079
3368	8183	WOS:000388775200044
591	9083	WOS:000390734100019
788	11546	WOS:000425577100011
1010	11551	WOS:000413615500075
1060	14755	WOS:000486024400020
861	1464	WOS:000600783300012
1266	9535	WOS:000514847300092
2507	10355	WOS:000452024600069
4415	1470	WOS:000592922700019
2963	1472	WOS:000573546100011
3294	5974	WOS:000290830500003
203	11263	WOS:000267570000002
2074	1474	WOS:000589239900005
727	7949	WOS:000397384100166
799	12563	WOS:000397384100073
4416	1475	WOS:000587708900001
488	10932	WOS:000251104400031
685	1477	WOS:000584627200001
456	5797	WOS:000388577900005
3444	8872	WOS:000425082600204
600	9691	WOS:000455338100365
1797	10540	WOS:000506276500016
983	10740	WOS:000496554500024
1881	12041	WOS:000506276500028
2075	1478	WOS:000572989000018
2300	8128	WOS:000400219100011
1741	9463	WOS:000383526600007
5566	11805	WOS:000444548400002
686	1479	WOS:000573594600004
3390	8355	WOS:000451754200029
5241	9172	WOS:000482870900008
1305	10553	WOS:000469151900057
498	11481	WOS:000497248300018
5810	13340	WOS:000411783600008
4418	1481	WOS:000594612100001
2259	5912	WOS:000438850200009
2964	1482	WOS:000579393800029
2032	376	WOS:000354141600038
5505	11319	WOS:000314190800126
4419	1483	WOS:000589235300001
542	1485	WOS:000582395700034
220	5622	WOS:000342802100009
905	7974	WOS:000469027600002
3473	9073	WOS:000418106500005
975	10342	WOS:000463462100019
2528	10747	WOS:000488821100013
2593	11758	WOS:000478904700004
3868	12547	WOS:000373595500010
4155	15530	WOS:000498176000003
2965	1492	WOS:000584057100001
254	1493	WOS:000584691400001
384	5784	WOS:000496506600069
1192	5913	WOS:000430290200041
273	8672	WOS:000452692600023
135	10906	WOS:000467698100031
358	14633	WOS:000593344900019
4218	16325	WOS:000529025300001
439	1495	WOS:000581823900001
75	7986	WOS:000392738100004
129	8683	WOS:000428136000002
3426	8695	WOS:000382792900053
1724	9002	WOS:000356610500010
231	9997	WOS:000530378500003
348	11525	WOS:000437997200013
670	16370	WOS:000515391800001
4421	1496	WOS:000569336500005
687	1500	WOS:000577064800002
1608	5617	WOS:000376282600002
1760	9888	WOS:000396559700001
769	10830	WOS:000397201100010
292	11076	WOS:000414817700067
3783	11778	WOS:000456762600125
2076	1501	WOS:000579071300061
1723	8976	WOS:000395689000017
2966	1503	WOS:000575851000001
1653	8038	WOS:000458082500001
1001	11269	WOS:000333720300005
2077	1504	WOS:000595641800008
268	8180	WOS:000403133500001
962	9701	WOS:000429891100005
2967	1505	WOS:000595641800006
3846	12422	WOS:000460422200002
4422	1507	WOS:000582731100005
2285	7964	WOS:000323142200008
2968	1510	WOS:000573662000005
3481	9118	WOS:000320574600006
3631	10323	WOS:000188496900013
2969	1512	WOS:000573583800003
1343	11331	WOS:000280274900004
2970	1515	WOS:000583129200001
3423	8680	WOS:000428828300031
3433	8731	WOS:000320969300032
3679	10665	WOS:000343247200025
4423	1516	4422
3982	13624	WOS:000497974600095
4424	1517	WOS:000570055500007
1580	4333	WOS:000523751400060
4425	1520	WOS:000583313700002
2878	311	WOS:000341306600090
2971	1521	WOS:000569610400067
5610	12072	WOS:000468052600001
4426	1522	WOS:000580938500037
1607	5599	WOS:000369473100017
4427	1524	WOS:000586575000001
2078	1525	WOS:000566797700006
469	8948	WOS:000474008200018
4428	1527	WOS:000571400400005
65	1529	WOS:000557934500007
67	5765	WOS:000341784500002
56	8781	WOS:000403480500005
131	9440	WOS:000413384600023
119	9474	WOS:000435818000003
330	9569	WOS:000430112700009
230	9742	WOS:000380713800005
1290	9930	WOS:000342454300005
752	9949	WOS:000325444500002
405	10499	WOS:000317797900010
617	10797	WOS:000443158400007
350	12281	WOS:000327386000003
805	12968	WOS:000361343700002
246	14200	WOS:000465613000070
659	14777	WOS:000470341500014
4429	1530	WOS:000583121100001
1233	8512	WOS:000407655400056
2972	1531	WOS:000569610400079
3457	8952	WOS:000461534800026
2079	1532	WOS:000586270700001
2394	8967	WOS:000423888800006
5487	11078	WOS:000293751500002
1414	14113	WOS:000493957000013
4430	1533	WOS:000583017000001
3850	12438	WOS:000450355400008
141	1536	WOS:000574283400001
2018	305	WOS:000393249300037
1116	1960	WOS:000501205200078
892	5749	WOS:000418974300028
60	5994	WOS:000411544400091
1647	7957	WOS:000344385700005
47	8291	WOS:000435587100323
5137	8295	WOS:000434401000001
581	8503	WOS:000447575900016
184	8674	WOS:000435058200001
109	9333	WOS:000409084200004
956	9536	WOS:000500377000002
3847	12424	WOS:000458382400010
1037	13180	WOS:000478744200004
2973	1538	WOS:000561594800072
2501	10274	WOS:000321088300015
2576	11513	WOS:000447576700036
2080	1539	WOS:000574666200001
760	10385	WOS:000443538600007
2974	1549	WOS:000566594100001
5147	8374	WOS:000410786300018
3397	8419	WOS:000246655900009
4431	1552	WOS:000569938300001
4006	13844	WOS:000389316200073
2975	1553	WOS:000569821600001
1749	9605	WOS:000377983800088
5769	13132	WOS:000519135100013
4432	1554	WOS:000581355600001
2081	1560	WOS:000569972200001
5848	13590	WOS:000527367600009
6253	16238	WOS:000570965900007
4433	1561	WOS:000571140700001
1746	9538	WOS:000482244100074
862	1563	WOS:000569941700001
1496	1565	WOS:000568649900006
560	5730	WOS:000349087700089
565	5876	WOS:000379366300013
1235	8524	WOS:000379366300031
3511	9343	WOS:000391851300003
5513	11375	WOS:000308773300004
5888	13817	WOS:000412470100006
4434	1566	WOS:000563687400001
440	1567	WOS:000563581900001
392	8431	WOS:000453793600005
3470	9052	WOS:000507588500001
1809	10743	WOS:000479025500008
2770	14747	WOS:000492423800001
1990	16222	WOS:000600436300013
4435	1568	WOS:000561513000001
3363	8142	WOS:000347493700025
2082	1569	WOS:000561520000001
1052	14171	WOS:000472559300006
4436	1571	WOS:000563585100001
1338	11267	WOS:000430393800022
2083	1573	WOS:000540487400014
1223	8371	WOS:000392789000080
1320	10998	WOS:000328914000003
4101	14806	WOS:000462110400087
2084	1574	WOS:000567937900001
1417	14209	WOS:000459035100004
1497	1575	WOS:000547005700043
3266	5746	WOS:000428194000075
458	7943	WOS:000417658500043
970	10016	WOS:000438001200008
2976	1576	WOS:000559430900002
918	8235	WOS:000484794800034
1232	8499	WOS:000510823700082
4437	1581	WOS:000555754900001
1049	13696	WOS:000461809200003
4438	1584	WOS:000537175800007
2977	1588	WOS:000564298300004
3375	8222	WOS:000261898500004
5214	8977	WOS:000407365200008
2978	1591	WOS:000540275500016
2316	8265	WOS:000330289800003
2979	1596	WOS:000568776900003
627	11038	WOS:000389208800012
4439	1600	WOS:000558988000001
4185	15878	WOS:000385499600012
4440	1603	WOS:000545217400004
1712	8868	WOS:000435136500001
4441	1605	WOS:000560052300009
4442	1607	WOS:000547920100001
2085	1608	WOS:000552890200001
4443	1612	WOS:000551079100001
142	1618	WOS:000552013100001
2847	47	WOS:000261679000067
45	5827	WOS:000426734600018
270	8464	WOS:000355698800005
148	8958	WOS:000440390900075
2435	9418	WOS:000487361700001
399	9421	WOS:000453793600002
122	10795	WOS:000423002200149
418	12772	WOS:000473753700003
2692	13292	WOS:000436907300006
160	14667	WOS:000517548800001
1430	15459	1429
1107	1619	WOS:000533796900014
5326	9747	WOS:000371896300012
2745	14174	WOS:000472635900161
5979	14436	WOS:000362995600006
6224	16011	WOS:000361385500044
863	1620	WOS:000546524800001
3231	5254	WOS:000440947600065
2299	8123	WOS:000423001900005
464	8306	WOS:000371187500005
2378	8809	WOS:000352042000006
2403	9080	WOS:000401020500008
745	9238	WOS:000359502500002
5537	11549	WOS:000423002200130
255	1621	WOS:000547966100001
94	5926	WOS:000360571800006
904	7942	WOS:000432508400025
108	9076	WOS:000403987500039
612	10436	WOS:000359150500005
2980	1622	WOS:000545920900010
3701	10820	WOS:000404127800065
1421	14872	WOS:000451531700288
2086	1623	WOS:000545496700001
1342	11311	WOS:000335430900008
2766	14712	WOS:000504656900050
6143	15496	6142
4444	1624	WOS:000554772300001
1699	8670	WOS:000448559400162
4445	1627	WOS:000547626800019
1627	5853	WOS:000301654200002
441	1628	WOS:000533526800031
1185	5786	WOS:000447871400104
479	9600	WOS:000378183900065
1014	11771	WOS:000455903400112
355	13261	WOS:000432102500057
4446	1630	WOS:000554722300034
2655	12780	WOS:000472585500008
4447	1632	WOS:000562480900014
910	8028	WOS:000389091200004
2356	8632	WOS:000311409900003
3529	9444	WOS:000407655400036
4448	1633	WOS:000550132100001
658	14718	WOS:000506899000072
4449	1634	WOS:000543166000002
2428	9319	WOS:000448092500056
1498	1636	WOS:000555919800001
1867	11785	WOS:000454839800001
1065	15451	WOS:000506220800009
1499	1640	WOS:000553676400021
762	10418	WOS:000396465500060
660	14794	WOS:000475688900008
4450	1641	WOS:000550228800001
1195	5956	WOS:000410913600001
4451	1642	WOS:000547626800018
819	14162	WOS:000478232100001
4452	1643	WOS:000550365200001
2292	8019	WOS:000425558600032
2087	1644	WOS:000557366000001
592	9176	WOS:000456762600049
503	12406	WOS:000470965300006
1500	1645	WOS:000552803600011
271	8511	WOS:000417372600045
778	11159	WOS:000377349800007
1501	1667	WOS:000538116900001
4877	4825	WOS:000472632200121
3527	9432	WOS:000425202700040
6128	15409	WOS:000531558100014
2088	1668	WOS:000522383500084
1750	9703	WOS:000426436100008
1284	9843	WOS:000457952400086
4102	14822	WOS:000455034600105
4453	1669	WOS:000536166100001
3507	9325	WOS:000428583300004
4454	1670	WOS:000537592600009
1189	5871	WOS:000425200600013
2981	1671	WOS:000537780200001
6162	15589	WOS:000462110400027
4455	1674	WOS:000551638000001
4456	1676	WOS:000551191100013
3568	9807	WOS:000257725900019
4457	1677	WOS:000550291500001
780	11186	WOS:000187174000045
2982	1678	WOS:000549344100001
4096	14756	WOS:000489104700237
6184	15715	WOS:000435587100016
442	1680	WOS:000593010600006
765	10586	WOS:000423835800002
2983	1684	WOS:000543391800061
3805	11969	WOS:000308630700006
864	1686	WOS:000542629600053
1187	5796	WOS:000388157900049
326	8861	WOS:000505681000001
5706	12647	WOS:000293693300001
178	1688	WOS:000526383900005
4381	1115	WOS:000390761800001
4395	1276	WOS:000363125100023
1276	9656	WOS:000285565500008
605	10106	WOS:000309794000004
2502	10289	WOS:000294531000010
3874	12615	WOS:000333322000008
646	12935	WOS:000384509100006
5822	13417	WOS:000351477400021
1108	1692	WOS:000540906600006
950	9322	WOS:000432879200007
1841	11247	WOS:000278953600014
4458	1695	WOS:000538493600001
2984	1696	WOS:000548253000035
511	13280	WOS:000426807800017
4459	1698	WOS:000543391800234
636	11365	WOS:000244115700009
4460	1700	WOS:000550826200001
733	8172	WOS:000464390500007
1297	10164	WOS:000454725100025
4461	1703	WOS:000547517700001
2282	7947	WOS:000375744000019
1502	1704	WOS:000535460200002
4983	5867	WOS:000455903400106
416	12394	WOS:000494788500004
1395	13129	WOS:000519703100042
5974	14391	WOS:000383912800002
1503	1707	WOS:000533656700001
2284	7963	WOS:000323115000007
284	10549	WOS:000474676300036
353	12820	WOS:000451953300001
2985	1708	WOS:000534906800001
1450	99	WOS:000362291900001
3352	8064	WOS:000465194400004
2089	1709	WOS:000533138700003
305	122	WOS:000461410100060
3234	5264	WOS:000436570100247
4462	1711	WOS:000532099000001
925	8389	WOS:000449009400005
2986	1712	WOS:000531779400001
4463	1713	WOS:000520953200069
2662	12855	WOS:000428826300053
4465	1721	WOS:000531014800004
1982	15666	WOS:000450307000003
1504	1724	WOS:000529350200006
165	5573	WOS:000347760200012
278	9900	WOS:000382792900010
759	10372	WOS:000430760800017
1861	11623	WOS:000368207400079
2987	1726	WOS:000520408200004
1261	9351	WOS:000389539800011
1273	9629	WOS:000375936100232
216	1729	WOS:000530686800009
234	10838	WOS:000407927300006
349	12040	WOS:000508870300003
661	14801	WOS:000469518700008
4466	1734	WOS:000572122100005
3645	10413	WOS:000396625600007
4467	1735	WOS:000537952500018
4468	1736	WOS:000537476200056
192	10894	WOS:000281922800008
4469	1737	WOS:000539300900089
1505	1739	WOS:000541234600009
2988	1743	WOS:000575209200003
4470	1744	WOS:000537476200147
1506	1747	WOS:000529546700001
190	9541	WOS:000465509400042
1109	1748	WOS:000528078600003
4308	710	WOS:000459950300006
5266	9321	WOS:000445715200025
1303	10548	WOS:000474676300113
2636	12414	WOS:000470886600007
3991	13705	WOS:000456641100017
2989	1749	WOS:000529157500001
2101	1929	WOS:000503278600015
1796	10513	WOS:000271423800006
1110	1753	WOS:000528243600001
707	5705	WOS:000327676600006
391	8392	WOS:000350046200001
3562	9762	WOS:000359045600002
1289	9914	1288
239	11195	WOS:000359955900003
312	1756	WOS:000527962600001
186	8873	WOS:000428859200052
157	11303	WOS:000368926800007
1507	1761	WOS:000530470700008
1508	1762	WOS:000531558100105
1198	5961	WOS:000367762500066
1702	8756	WOS:000251509200002
5523	11430	WOS:000294218900391
2090	1767	WOS:000535598700337
1304	10551	WOS:000479536600001
2990	1768	WOS:000535598700328
5484	11003	WOS:000271279100009
2091	1774	WOS:000535598700128
2991	1776	WOS:000517499000030
887	5610	WOS:000445981200048
2618	12168	WOS:000404438700026
1509	1777	WOS:000535744100168
468	8880	WOS:000404511900121
5401	10301	WOS:000282413600015
374	1782	WOS:000521508500001
585	8685	WOS:000404204600007
1761	9920	WOS:000367486100020
1858	11564	WOS:000413404100005
206	12112	WOS:000451531700120
1069	15565	WOS:000483411500021
92	1783	WOS:000535598700270
128	8029	WOS:000384931600001
276	9196	WOS:000417878900003
110	9502	WOS:000323167400001
599	9576	WOS:000430500100008
282	10397	WOS:000403480500002
283	10424	WOS:000374596300004
159	11896	WOS:000432711504066
419	12893	WOS:000403480500004
3957	13353	WOS:000391900900003
357	14421	WOS:000395162100010
662	15015	WOS:000414836100004
301	15786	WOS:000410858700001
688	1784	WOS:000522571500001
242	11337	WOS:000355607500001
1510	1785	WOS:000524012700001
561	5738	WOS:000287031700002
3888	12725	WOS:000508885500010
4471	1787	WOS:000596911300001
1111	1788	WOS:000521528300006
889	5663	WOS:000489694700045
509	12839	WOS:000440178600016
4472	1789	WOS:000524860400001
2992	1790	WOS:000521228000001
2414	9177	WOS:000458423900001
1742	9465	WOS:000377314300025
4473	1792	WOS:000508829800088
3782	11767	WOS:000460628600079
1112	1793	WOS:000512534000006
69	8289	WOS:000433153600144
173	11761	WOS:000478901200008
415	12389	WOS:000515200100011
2092	1799	WOS:000524796000006
3349	8046	WOS:000320441500008
2093	1802	WOS:000517662900030
1648	7966	WOS:000307130300045
2453	9614	WOS:000358166000002
4474	1810	WOS:000539035200005
2094	1812	WOS:000532260400015
2288	7991	WOS:000324224300004
2095	1814	2094
716	5890	WOS:000299967700014
916	8210	WOS:000319551400015
2463	9739	2462
2993	1817	WOS:000522470900035
2994	1818	WOS:000529377300102
1734	9264	WOS:000316843500007
2642	12500	WOS:000412607100055
2995	1819	WOS:000525283000020
3414	8620	3413
689	1820	WOS:000522470900251
130	9352	WOS:000381031100011
641	12467	WOS:000433435800001
1383	12636	WOS:000208911900003
1032	12800	WOS:000463456600001
2996	1821	WOS:000524949600100
729	8117	WOS:000456198400065
1874	11885	WOS:000372378100021
4475	1822	WOS:000515354000039
2096	1823	WOS:000528727500008
1113	1824	WOS:000522470900346
1524	2256	WOS:000440947600318
3435	8768	WOS:000454973200002
2590	11746	WOS:000510823700038
3907	12862	WOS:000428567100255
2779	14899	WOS:000436570100269
4476	1827	WOS:000522470900087
3689	10749	WOS:000487207000004
2997	1829	WOS:000515429800001
1059	14702	WOS:000506251000011
4477	1832	WOS:000516342300001
1870	11827	WOS:000431025200013
4478	1833	WOS:000505696700099
2043	471	WOS:000395211200034
4479	1834	WOS:000515380700001
2097	1843	WOS:000515976300001
1762	10008	WOS:000473172800065
2631	12380	WOS:000507856300060
1511	1845	1510
1345	11362	WOS:000295148300008
4480	1846	WOS:000522460200125
1512	1849	WOS:000521356600176
814	13707	WOS:000468982600001
1977	15490	WOS:000487231200056
4481	1850	WOS:000503739400042
4482	1852	WOS:000519135102038
1513	1856	WOS:000519135103022
2219	4850	WOS:000467752200242
5233	9094	WOS:000391447900032
2098	1858	WOS:000503739400020
474	9365	WOS:000367762500080
4483	1859	WOS:000511659800001
999	11202	WOS:000414818000038
1114	1869	WOS:000507532600003
708	5707	WOS:000320178100006
1009	11523	WOS:000450380500003
2616	12153	WOS:000413127600005
2998	1871	WOS:000506421400001
883	5499	WOS:000312784900006
4484	1873	WOS:000506188300006
2999	1874	WOS:000600207200003
1720	8966	WOS:000422669800004
4181	15831	WOS:000388775300076
4485	1875	WOS:000515499900120
1188	5800	WOS:000370993200002
3000	1877	WOS:000516824600121
4618	2845	WOS:000371465701126
3486	9143	WOS:000274202900006
3001	1878	WOS:000516824600152
5343	9846	WOS:000457129900127
4486	1879	WOS:000505327200004
1847	11353	WOS:000250859000020
2099	1880	WOS:000506657200003
1362	11938	WOS:000340419300004
1374	12286	WOS:000324883200009
3002	1889	WOS:000529312000009
3003	1890	WOS:000506825200001
1278	9684	WOS:000463181400001
3565	9775	WOS:000325647400002
4489	1900	WOS:000544933300007
1514	1902	WOS:000487549200003
901	7912	WOS:000332819000003
112	11358	WOS:000320315900005
4490	1903	WOS:000521955600343
2392	8926	WOS:000312274700034
2100	1904	WOS:000511756400003
452	5569	WOS:000383940400010
725	7907	WOS:000353737300010
4491	1906	WOS:000509426700003
4492	1910	WOS:000521955600147
1635	5948	WOS:000459358300054
4493	1911	WOS:000508389000005
4494	1915	WOS:000562387100051
3825	12211	WOS:000375610000015
1115	1916	WOS:000545963000001
3020	2142	WOS:000533572600005
2491	10113	WOS:000304474300004
3004	1918	WOS:000545337200005
5113	8127	WOS:000395597700024
4495	1922	WOS:000504123300005
4496	1924	WOS:000503132900001
4497	1927	WOS:000497872100010
198	11055	WOS:000342860700006
4498	1930	WOS:000500650400047
907	7982	WOS:000373554600024
1778	10235	WOS:000386310900016
4499	1931	WOS:000506899000003
1519	2052	WOS:000472632200165
2102	1935	WOS:000498753700022
473	9337	WOS:000398334500043
614	10658	WOS:000342530000066
4500	1938	WOS:000511511400011
613	10601	WOS:000400082100037
2103	1939	WOS:000483423200028
1356	11698	WOS:000208763100009
3858	12481	WOS:000439460300005
375	1943	WOS:000508186400162
2886	411	WOS:000368466300002
166	5639	WOS:000356990800049
223	8303	WOS:000408961600001
758	10220	WOS:000389659200033
3005	1945	WOS:000512374400014
3453	8928	WOS:000285213800018
1966	15170	WOS:000333144300004
4501	1947	WOS:000503208700019
1737	9340	WOS:000392457700033
5437	10555	WOS:000465366100005
3006	1951	WOS:000500780800001
2291	8015	WOS:000473195600005
5950	14240	WOS:000447713100002
3007	1953	WOS:000497480300001
1828	11044	WOS:000315398500004
3791	11836	WOS:000415694300003
4502	1954	WOS:000495343800001
4503	1958	WOS:000495117300001
2881	355	WOS:000256555600011
690	1968	WOS:000488964000008
1224	8397	WOS:000328099700007
809	13293	WOS:000428168000010
1117	1971	WOS:000542928800001
5349	9871	WOS:000408755300059
5420	10454	WOS:000361030005010
237	11086	WOS:000346954500022
1515	1973	WOS:000498398900206
5649	12285	WOS:000319162300024
3980	13604	WOS:000527912800005
4504	1974	WOS:000498398900081
3421	8671	WOS:000441687900024
2104	1975	WOS:000498398900001
3008	1976	WOS:000578980300003
3871	12569	WOS:000382520600007
1516	1977	WOS:000498398900044
3254	5677	WOS:000299984700004
726	7914	WOS:000324448300003
2396	9018	WOS:000316580700007
961	9695	WOS:000452692400008
2105	1980	WOS:000532376700027
920	8321	WOS:000343206500005
3464	8999	WOS:000363071000011
3561	9760	WOS:000348003700055
1517	1983	WOS:000496258100206
1387	12761	WOS:000482261800069
1389	12767	WOS:000473041000025
1422	14875	WOS:000448559400462
4108	14890	WOS:000440203900002
376	1985	WOS:000493525500314
267	8176	WOS:000429763800094
4505	1988	WOS:000493525500399
1240	8715	WOS:000360457500006
4000	13782	WOS:000418978600003
4506	1998	WOS:000474676300107
1854	11540	WOS:000424186600065
1518	2002	WOS:000484349600005
4508	2008	WOS:000482755200001
865	2009	WOS:000482950700006
1302	10433	WOS:000368003100002
767	10642	WOS:000379836700002
4509	2010	WOS:000481396100001
3009	2014	WOS:000477049400017
5534	11499	WOS:000463020200001
4510	2020	WOS:000479870200001
2626	12239	WOS:000368443600008
4511	2021	WOS:000483747700002
1957	14764	WOS:000485230200205
4512	2026	WOS:000469901200024
2106	2027	WOS:000468709400075
3616	10203	WOS:000394062300033
1118	2031	WOS:000478885400034
463	8292	WOS:000429540300049
4513	2032	WOS:000476525000015
4514	2033	WOS:000473041000075
481	9845	WOS:000460532400014
2107	2040	WOS:000564474500004
4515	2042	WOS:000493320000001
704	5572	WOS:000213251800004
3010	2044	WOS:000482379200006
6092	15144	WOS:000215057300008
1119	2046	WOS:000471071800052
260	5530	WOS:000295303500010
568	5978	WOS:000272939800032
1227	8456	WOS:000364725700045
609	10361	WOS:000437997200051
1920	13273	WOS:000430761100016
2294	8041	WOS:000329385300015
4516	2053	WOS:000470061700007
564	5834	WOS:000401204700079
1825	11013	WOS:000367410000011
4517	2054	WOS:000468967500013
3400	8496	WOS:000167229800006
4518	2056	WOS:000472545000005
2108	2059	WOS:000473170700002
4519	2066	WOS:000467900000015
2109	2072	WOS:000545478000001
2110	2073	WOS:000469518700258
2335	8448	WOS:000388988300021
3011	2079	WOS:000469904200003
2625	12237	WOS:000366063800008
5794	13269	WOS:000430882100042
3012	2081	WOS:000466211900001
4520	2082	WOS:000459358300030
4521	2089	WOS:000464343400011
1629	5902	WOS:000249777400008
3013	2092	WOS:000460364100001
2333	8442	WOS:000399399700029
3998	13766	WOS:000447668100076
3014	2103	WOS:000459528500042
3015	2104	WOS:000460819100276
4522	2107	WOS:000458708000035
3016	2109	WOS:000458929500370
5170	8582	WOS:000223648400031
4523	2110	WOS:000455219600017
985	10872	WOS:000365270500010
3017	2112	WOS:000451362200014
3515	9362	WOS:000398394400003
951	9393	WOS:000288569000003
755	10043	WOS:000409290700018
3018	2115	WOS:000459459900005
4238	189	WOS:000075147100006
1520	2118	WOS:000458548900004
964	9770	WOS:000336874600025
4525	2119	WOS:000469094600001
3019	2128	WOS:000504282400063
2365	8712	WOS:000367486300002
1726	9067	WOS:000418978100116
472	9081	WOS:000394842700030
4527	2129	WOS:000504282400064
4528	2130	WOS:000472876100001
3747	11412	WOS:000317275100016
4529	2132	WOS:000457180800008
1521	2134	WOS:000477084800001
2871	284	WOS:000278922500002
5797	13299	WOS:000430716200010
5880	13795	WOS:000408861800136
4007	13881	WOS:000411414800004
2111	2137	WOS:000454579400007
4530	2150	WOS:000459301900010
4531	2152	WOS:000565102100064
1254	9191	WOS:000432102500075
4532	2153	WOS:000487669000001
2438	9448	WOS:000398514000005
3021	2156	WOS:000484050800001
1218	8302	WOS:000383387400008
3538	9577	WOS:000425820100001
4533	2160	WOS:000503111600413
4162	15571	WOS:000466251200005
4534	2161	4533
3022	2163	WOS:000570739900007
3695	10790	WOS:000425572400018
5188	8777	WOS:000422740600023
3992	13726	WOS:000446770200116
3024	2166	WOS:000526397500043
2112	2167	WOS:000565102100049
414	11496	WOS:000463892300005
1008	11517	WOS:000441998400030
1406	13724	WOS:000441998400072
3025	2169	WOS:000490121800009
1609	5629	WOS:000250103600006
4535	2171	WOS:000495452400003
1788	10382	WOS:000425565700075
3026	2172	WOS:000481599100007
5453	10690	WOS:000292711800006
4536	2176	WOS:000501390700022
913	8122	WOS:000432513100017
4537	2177	WOS:000489614800004
2694	13350	2693
4538	2187	WOS:000468557400014
4539	2190	WOS:000565102100032
3027	2192	WOS:000462927200004
1690	8552	WOS:000333520500001
2351	8617	WOS:000345564700017
3028	2195	WOS:000467859900018
1705	8798	WOS:000371187500034
1120	2196	WOS:000479006600004
2113	2198	WOS:000541902500218
4540	2199	WOS:000455504600034
1194	5937	WOS:000276173800011
4541	2200	WOS:000469277000042
1964	15021	WOS:000394842700025
4542	2203	WOS:000493910800011
838	115	WOS:000320426700045
4543	2206	WOS:000496449900010
928	8602	WOS:000405972700002
4544	2209	WOS:000455338100090
3029	2212	WOS:000449982900019
4406	1369	WOS:000277199200007
3030	2213	WOS:000437526700004
2730	13813	WOS:000412137100028
1121	2214	WOS:000485188400006
1275	9639	WOS:000208911900009
1016	11828	WOS:000425082600235
3031	2216	WOS:000451531700450
2034	387	WOS:000267105300002
1196	5957	WOS:000388775300033
4545	2217	WOS:000451531700209
893	5792	WOS:000411879900007
3032	2218	WOS:000451833000032
3764	11573	WOS:000407984600011
1522	2221	WOS:000451531700264
2580	11569	WOS:000411544400062
2114	2225	WOS:000442973100053
1523	2227	WOS:000455620900003
866	2234	WOS:000444364400108
3033	2237	WOS:000446770200226
1211	8137	WOS:000362152800008
1840	11215	WOS:000262196600011
3034	2238	WOS:000446770200175
1526	2341	WOS:000425082600072
4546	2241	WOS:000453035400009
3035	2243	WOS:000446770200106
4547	2246	WOS:000458341300016
2432	9348	WOS:000389314600054
3036	2247	WOS:000446767700275
3743	11395	WOS:000344355700007
4548	2252	WOS:000445543500021
4549	2253	WOS:000438579400001
803	12847	WOS:000438579400006
2549	11146	WOS:000297106200003
2115	2259	WOS:000442349300003
4550	2272	WOS:000554895600001
385	5822	WOS:000239121300009
1122	2273	WOS:000429894700002
1685	8515	WOS:000398191400004
3521	9401	WOS:000250376600003
5970	14382	WOS:000400873000002
3037	2278	WOS:000432429600079
4551	2282	WOS:000434151500002
2011	148	WOS:000177579900010
2116	2289	WOS:000441312300006
611	10415	WOS:000396777600002
4552	2291	WOS:000441460600005
2015	258	WOS:000367861900023
1123	2296	WOS:000450481500028
575	8216	WOS:000310495300004
3038	2297	WOS:000448874200016
4553	2299	WOS:000445499800018
1525	2302	WOS:000453423400006
1820	10864	WOS:000385870300006
1322	11012	WOS:000287957700008
625	11020	WOS:000293716400001
785	11363	WOS:000289570400004
4554	2303	WOS:000429843000016
4555	2305	WOS:000444332000007
4556	2314	WOS:000502413100004
3909	12874	WOS:000430319500046
1124	2317	WOS:000511368500007
5220	9014	WOS:000325641800004
2524	10705	WOS:000266723600003
5586	11928	WOS:000352441400016
4557	2318	WOS:000550261900003
1334	11205	WOS:000176665900004
4558	2319	WOS:000438007500008
4559	2323	WOS:000437728700003
2117	2325	WOS:000446111400053
1239	8692	WOS:000390519900004
4560	2330	WOS:000468798700139
4561	2331	WOS:000461131000022
3975	13529	3974
4562	2343	WOS:000451096700070
4067	14439	WOS:000360313000028
3039	2346	WOS:000436580300005
1410	13911	WOS:000354503000001
4563	2347	WOS:000466528000003
4564	2348	WOS:000446301800001
2859	184	WOS:000332439600014
867	2351	WOS:000426103000005
101	11276	WOS:000362780900004
1125	2353	WOS:000425082600051
4565	2354	WOS:000548564800062
2118	2358	WOS:000449454000097
454	5748	WOS:000423821300007
2119	2360	WOS:000462909900048
1848	11384	WOS:000353977900009
2628	12253	WOS:000210588000010
[truncated: 4,276 more rows]
