# Supplementary material for: The Academic Landscapes of Manufacturing Enterprise Performance and Environmental Sustainability: A Study of Commonalities and Differences
Source: Int J Environ Res Public Health. 2021 Mar 24;18(7):3370. doi: 10.3390/ijerph18073370 (PMC8037544; doi:10.3390/ijerph18073370)
Supplement: Supplementary file 1 [file ijerph-18-03370-s001.zip › network_data/MEP_edges.tsv]

2	7941
5	8113
7	7870
8	7868
9	7827
11	6654
11	7899
11	8031
11	8034
11	8181
12	7781
12	8029
14	6580
14	7778
14	7786
14	7935
14	8108
15	261
15	7804
15	7900
18	494
18	7783
18	7820
18	7823
18	7910
20	7783
20	7799
20	8146
20	8215
20	8240
24	8099
25	40
25	5159
25	7873
25	8132
26	7778
26	7828
26	7905
27	315
27	7947
27	8095
28	249
31	7790
31	7975
32	5616
33	198
33	389
33	7793
33	8005
36	7820
36	8227
37	7783
37	7842
37	7911
38	109
38	370
38	5253
38	8010
38	8063
39	4408
39	4784
39	7837
39	8003
39	8046
39	8099
39	8141
43	7787
43	7836
43	8016
44	7997
45	7168
46	7798
46	8145
47	4752
47	7873
47	8199
48	5148
48	7799
49	4698
49	7837
49	8003
49	8099
50	7815
50	7817
50	7818
50	7826
50	7834
50	7857
50	7901
50	8098
51	7942
51	7998
51	8037
54	4306
54	7784
54	7835
54	7846
54	7919
54	8100
54	8104
58	5780
59	465
59	7793
60	8055
60	8224
62	7798
62	8241
63	125
63	4779
63	7790
63	7834
63	7874
63	7894
63	8014
63	8233
64	4603
64	4834
64	7781
64	8104
65	5396
66	7197
68	224
68	4690
68	6584
69	7778
69	7780
73	7798
73	8107
74	4617
74	7778
74	7779
74	7796
74	7800
74	7805
74	7928
74	8023
74	8174
75	134
75	7780
75	7791
75	7871
75	8011
81	7783
81	7791
81	7842
81	7911
82	388
82	4377
82	7791
83	169
83	4598
83	7837
83	8141
86	390
86	7990
86	7998
90	219
90	348
90	360
90	4365
90	4667
90	4865
90	4965
90	5268
90	5331
90	7997
90	8028
90	8155
90	8309
91	7783
91	7790
91	7799
91	7826
91	7880
91	7898
93	61
93	7388
93	8143
93	8192
97	7788
98	7785
98	8101
98	8146
98	10643
99	7794
99	7797
99	7848
99	7858
99	7878
99	8220
100	364
100	7980
102	6815
102	7847
102	7992
104	68
104	174
104	224
104	307
104	4807
104	6584
104	7874
104	7918
104	8157
107	28
107	4816
108	7790
108	7832
109	4393
109	4748
109	7790
109	7817
109	7867
111	7894
112	8000
114	4534
115	11279
116	8222
116	8235
118	7787
118	7836
119	209
119	4365
119	4603
119	5327
119	5473
119	5787
119	7817
119	7818
119	7839
119	7857
119	7867
119	8015
119	8028
120	239
120	5543
120	5766
120	6788
120	7814
120	7857
120	8156
121	298
121	4415
121	7922
125	7790
125	7975
126	7894
128	4727
128	7783
128	7799
128	7814
128	7879
128	7887
128	7907
128	7918
128	7969
128	8198
129	6919
130	476
130	7783
130	7799
130	7879
130	7912
131	221
131	7778
131	7786
134	7818
135	407
135	6347
135	7952
137	8035
137	8104
138	5217
138	7984
138	8029
140	95
141	7824
141	7997
141	8093
142	7942
142	8037
143	6061
143	6157
144	4680
146	268
146	446
146	7785
146	7790
146	7834
146	7894
146	8116
146	8233
147	4408
147	7837
147	8097
148	7910
151	199
153	17
153	7988
161	141
163	290
164	4343
164	5231
164	5562
164	8138
164	9230
165	4614
165	5018
165	7814
165	8152
166	46
166	73
166	265
166	350
166	7798
166	8032
166	8107
166	8687
168	7105
168	7900
168	7936
168	8529
172	8
172	6110
172	7977
173	7872
173	8214
174	7799
174	7911
176	7797
176	7848
176	7858
176	7865
176	7980
185	8219
186	6346
186	7962
187	384
187	411
187	446
187	4535
187	5463
187	7785
187	7790
187	7814
187	7826
187	7839
187	7857
187	7871
187	7949
187	7957
187	7998
187	8040
187	8116
189	388
189	4578
189	6313
189	7869
190	4652
190	7779
190	7805
191	4432
191	4455
191	7977
191	8079
191	8201
191	8237
193	8255
194	4315
197	7874
198	7992
199	7878
202	19
202	7866
202	7966
202	8001
202	8106
202	8124
203	4468
204	321
204	410
204	4624
204	5763
204	7892
204	7895
204	7923
204	7937
204	8063
204	8091
204	8143
204	8192
204	8218
206	7827
208	7849
208	7865
209	45
209	95
209	140
212	4388
213	319
213	7866
213	8081
213	8121
213	8276
215	427
215	7778
215	7796
215	7825
215	7846
215	7895
215	7930
215	8078
217	8201
218	45
218	259
218	4902
218	7880
222	279
222	4370
222	7820
223	369
223	430
223	498
223	6936
224	7854
224	7874
224	7975
224	8157
225	7139
226	176
226	199
226	7794
226	7797
226	7848
226	7878
226	7897
227	7827
227	8104
229	4963
232	5114
235	7780
235	7829
235	7889
235	8183
236	4414
236	7949
237	4831
237	5939
239	5553
239	7990
239	7997
240	7794
240	7797
240	7897
241	7197
242	5040
242	5241
242	7283
244	148
244	4301
244	7838
244	7851
244	7875
244	8027
244	8121
246	37
246	48
246	5148
246	7946
246	8210
246	8226
247	219
247	7899
250	434
250	4455
250	5205
250	8201
250	8208
250	8306
251	481
251	7817
251	7880
251	8209
254	7797
254	7848
254	8220
255	5271
258	4320
258	5961
259	5963
259	7990
261	8093
262	251
262	4882
262	5695
262	7783
262	7817
262	7823
262	7918
262	8077
262	8194
262	8228
263	116
263	130
263	4303
263	5021
263	5586
263	7828
263	7912
263	8001
263	8032
263	8235
264	188
264	4764
264	5099
264	7559
264	7778
264	7787
264	7805
264	8023
264	8076
266	147
266	430
266	7526
266	8046
266	8097
267	7953
267	8047
267	8144
267	8211
267	8237
267	8256
268	98
268	219
268	347
268	4505
268	4790
268	4832
268	4972
268	5061
268	5204
268	5390
268	5463
268	5625
268	5869
268	6369
268	7151
268	7785
268	7871
268	7957
268	8577
269	4734
269	7820
269	7866
270	8047
271	65
271	98
271	8101
273	5160
273	5327
273	6967
274	5544
276	184
279	7875
279	7884
279	7887
280	7778
280	7780
280	7805
280	7928
280	7947
280	7964
280	8011
280	8115
280	8203
280	8236
281	331
281	6027
281	6772
281	7813
281	7815
281	7849
283	257
283	374
283	5217
284	391
285	7872
288	72
288	8017
289	16
291	458
291	4371
291	5365
291	7779
291	7906
291	7945
292	86
292	357
292	8182
294	4634
294	4795
294	7815
294	7826
294	8015
294	8031
294	8188
297	315
297	4393
297	4795
297	7867
297	8020
298	7942
300	93
300	7786
300	7835
300	7881
300	8202
302	361
302	4673
302	7794
302	7804
302	8123
305	7799
305	7814
305	7898
306	55
306	6180
307	68
307	224
307	4690
307	6584
307	7874
307	8157
308	7961
309	7885
311	4964
313	112
313	8037
313	8058
316	143
317	8055
319	10
319	4300
319	7783
319	7842
319	7918
319	7950
319	7972
319	8169
319	8276
320	4549
320	5690
320	7778
320	7864
320	7979
321	329
321	410
321	4673
321	4911
321	7892
321	8063
323	7834
323	7854
323	8061
323	8209
325	51
325	348
325	4795
325	7941
325	7942
325	8037
329	66
329	4367
330	232
333	5313
333	5843
333	6273
333	6723
333	8277
334	7778
334	7800
334	7891
334	7947
334	8151
335	39
335	4408
335	7837
335	8097
335	8141
337	7783
337	7820
337	7823
337	7842
337	7875
337	7887
337	7946
337	7972
337	8014
337	8121
340	4890
340	7805
340	7829
340	7900
340	7979
341	5264
342	7783
342	8011
345	4311
346	8150
347	3
347	7907
347	7988
347	8240
348	6979
349	108
349	281
349	443
349	4741
349	4745
349	7834
349	7839
349	7901
349	8042
349	8197
350	34
350	4724
350	5082
350	5121
350	5254
350	7778
350	7798
350	7864
350	8145
350	8252
351	355
351	7799
351	8254
352	8211
353	39
353	169
353	4598
353	7833
353	7837
353	8046
353	8099
354	302
354	7853
356	7808
356	7861
356	7927
356	7980
357	45
359	163
359	328
359	7804
359	7920
359	8053
361	143
361	4366
361	4606
364	7849
366	18
366	7783
366	7814
366	7820
366	7823
366	7875
366	7910
366	7911
366	8027
366	8051
366	8198
366	8215
367	7783
367	7870
369	169
369	4598
369	8003
369	8046
369	8141
371	7854
371	7975
371	8209
372	287
373	7868
373	8055
373	8224
374	5217
374	7781
374	8029
374	8188
377	35
377	63
377	68
377	213
377	251
377	306
377	337
377	4950
377	5356
377	5502
377	5568
377	5986
377	7783
377	7791
377	7820
377	7834
377	7842
377	7852
377	7884
377	7958
377	8077
377	8194
377	8945
378	10505
381	7779
382	125
382	7854
382	7874
382	7975
383	348
383	411
383	5618
383	7785
383	7949
383	8015
384	7839
390	7998
392	5237
393	4629
393	9483
394	398
394	5270
394	7854
394	7958
394	8197
394	8269
396	259
396	400
396	6246
396	6465
396	7990
397	5197
398	230
399	10
399	210
399	5787
399	7833
399	8092
400	7786
400	7880
403	7797
403	7808
403	7832
403	7836
403	7848
403	7849
403	7878
404	8272
405	7798
409	144
409	7921
410	4367
412	391
412	7942
414	7826
414	7834
414	7874
415	51
415	325
415	7785
415	8037
415	8119
419	7787
420	411
420	7949
420	8015
422	7779
422	7954
424	7804
425	7793
425	7847
428	7879
428	7884
428	8024
428	8027
428	8194
433	179
433	7889
433	8080
434	4455
434	8201
438	4367
438	8165
440	63
440	247
440	4384
440	5033
440	7763
440	7869
440	7949
441	4556
441	4693
441	7783
441	7799
441	7823
441	7879
441	7887
441	7907
441	7910
442	345
442	4311
443	4326
443	7567
443	7839
443	8108
444	7867
444	7894
444	7958
444	8116
445	4654
445	7992
446	12
446	384
446	411
446	4535
446	4755
446	7826
446	7998
447	7923
447	7937
447	7960
447	8091
451	5273
451	7833
451	7870
452	65
452	7831
453	286
453	7920
453	8053
456	7793
456	7987
456	8223
460	4606
460	4911
467	44
467	5679
467	7784
467	7818
467	7857
467	7863
467	8188
467	8203
468	7967
468	8033
469	4306
469	8100
469	8104
470	10
470	385
470	5034
470	5306
470	5446
470	5593
470	7349
470	7814
470	8041
471	7790
472	4463
472	5615
473	42
473	5044
473	8087
473	8147
476	7830
476	7905
477	4314
478	5065
479	6500
479	8860
481	7817
483	258
483	4393
483	6145
484	8037
484	8058
491	5039
491	7791
491	7820
491	7842
491	7887
491	8001
491	8020
492	10
492	7791
492	7851
492	7966
492	7972
493	7783
493	7814
493	7839
493	7854
493	7901
493	7907
493	8040
493	8156
494	7783
494	7820
494	7823
494	7884
494	7898
494	7972
494	9551
495	7905
496	137
496	7778
496	7787
496	7796
497	7790
497	7869
497	7907
497	8034
497	8087
497	8212
498	169
498	4598
498	8003
498	8046
498	8141
499	405
499	7798
499	7799
499	8011
499	11202
504	4949
504	7947
509	7811
509	8214
510	8144
511	7799
511	7828
511	7912
519	72
519	288
519	8017
522	4469
522	4860
523	15
523	526
523	4628
526	283
526	4628
526	5847
527	127
531	7786
531	7804
531	7920
531	7936
531	8000
534	330
536	221
536	7999
538	7790
538	8042
548	170
548	8072
549	7778
555	125
555	382
561	61
561	232
561	10594
565	5848
571	5265
571	7882
571	7938
575	12
575	7781
575	8184
593	7797
593	7848
593	7865
593	7878
593	7977
595	7784
595	7794
595	7797
595	7849
595	7878
595	8220
602	6640
606	5218
612	6807
618	5112
618	7799
621	7969
622	7872
634	7978
635	407
635	7862
639	7966
648	7778
649	315
649	4393
649	7894
649	8002
661	4710
661	7381
665	8037
666	7932
670	5621
672	7591
672	8058
676	332
676	6498
676	7865
676	7980
678	407
678	7833
706	7834
709	151
783	7778
789	130
789	246
789	263
789	476
789	4717
789	4916
789	4938
789	4974
789	5232
789	5570
789	5586
789	5794
789	5874
789	5891
789	6681
789	6711
789	6712
789	6758
789	7912
789	8169
789	8210
789	8890
789	9696
789	9715
790	266
790	498
790	4492
790	5230
790	6389
790	7103
790	7395
790	8097
790	8126
790	8250
790	9286
794	4370
794	4457
794	4460
794	5343
794	6161
794	6383
794	7025
794	7276
794	7888
794	7914
794	11369
794	12675
797	4436
797	6362
797	7868
797	7970
797	10287
797	11360
798	7968
799	4580
799	5527
799	6867
799	7805
799	7825
799	7945
799	8142
799	8237
799	9290
799	11805
801	5283
801	5288
801	5561
801	6705
801	7236
801	7842
801	7887
801	8193
801	8227
801	9269
801	10152
803	4324
803	5580
803	7446
803	8140
804	5305
804	6385
804	7811
806	8274
809	61
809	93
809	237
809	447
809	4502
809	5207
809	5265
809	5295
809	5348
809	5470
809	5508
809	5826
809	6189
809	6532
809	6854
809	7712
809	7872
809	7923
809	7937
809	7960
809	8091
809	8095
809	8143
809	8185
809	8192
809	8739
809	9396
809	9725
809	10218
809	10812
809	13091
811	4447
811	4667
811	4878
811	7958
812	189
812	250
812	4445
812	4578
812	4822
812	5059
812	5448
812	5569
812	5981
813	8007
813	10164
814	9218
814	9696
814	10160
816	8084
816	10706
817	4321
818	6898
818	7790
818	7834
818	10378
819	467
819	4767
819	7908
821	4686
821	6070
821	7996
821	8167
821	8955
821	9238
822	1306
822	8163
822	8468
823	4468
823	12644
824	4448
824	4563
824	5236
824	5786
824	7785
824	7957
825	41
825	5015
825	5559
825	7637
826	7422
826	9257
827	5342
827	5558
828	105
829	4628
831	48
831	11320
831	12518
833	48
833	4681
833	5232
833	5710
833	5970
833	6249
833	6671
833	7392
833	8212
833	8616
833	9312
833	9650
833	10738
834	351
834	4873
836	491
836	4437
836	5224
836	5629
836	7842
836	7911
836	7946
836	9225
836	9226
836	9552
836	9637
836	10123
836	12237
837	4497
837	11373
838	14
838	4570
838	4691
838	4715
838	4820
838	5416
838	6443
838	7030
838	7521
838	7820
838	8192
838	8263
838	9824
838	10302
839	444
839	4771
839	5020
839	6097
839	7818
839	8182
839	9801
839	12365
840	83
840	4313
840	8003
840	10446
840	10706
841	8084
841	8189
841	8653
844	2
844	116
844	249
844	4437
844	4915
844	5798
844	7814
844	7912
844	7969
844	8087
844	8222
844	8235
844	8664
844	9297
844	9668
845	143
845	212
845	8246
846	153
846	306
847	272
848	206
848	320
848	340
848	5081
848	5420
848	7805
848	7813
848	7979
850	270
850	5845
850	9097
850	12529
852	7786
852	7934
852	7952
854	463
854	4384
854	4940
854	5366
854	6313
858	119
858	120
858	349
858	4418
858	4697
858	6685
863	377
863	5714
863	6250
863	8018
863	8084
864	86
864	146
864	4872
864	5412
864	7406
864	7791
864	8348
864	10208
867	6386
868	1777
868	5717
868	7778
868	7800
868	7948
869	126
869	444
869	4350
869	8028
869	8108
869	8405
869	11428
871	283
871	4483
871	4811
871	6398
871	7704
871	7828
871	7888
871	8172
871	8178
871	8584
873	5249
876	5415
876	7778
876	7796
876	7802
876	7930
876	8056
876	8071
877	4540
877	4648
877	4974
877	5028
877	5341
877	5802
877	5827
877	6824
877	8106
878	213
878	4374
878	4715
878	8197
879	4347
879	5497
879	5981
879	7608
879	7637
879	7953
879	9645
881	395
881	4721
881	5638
881	6186
881	7445
881	9296
881	11973
882	8711
882	9284
883	279
883	4370
883	4648
883	4984
883	5985
883	6161
883	6290
883	6411
883	7669
883	7783
883	7875
883	9008
883	10827
883	11470
884	7807
884	7813
884	8346
885	1512
885	10132
885	12190
886	7064
886	11849
888	36
888	4369
888	4872
888	4873
888	5288
888	5561
888	7791
888	7884
888	8106
888	8138
889	5225
889	7866
890	4681
890	7811
890	7842
890	7898
890	7922
890	10260
891	5640
891	7210
891	11390
892	74
892	4979
892	5642
892	5983
892	7121
892	7778
892	8254
893	320
893	6538
893	7961
893	7979
893	10733
894	7779
894	7834
895	7438
895	12854
896	4663
896	7785
896	7871
897	7807
897	11388
903	225
903	421
903	4660
903	6717
903	8932
903	8965
903	9655
903	9791
903	10178
903	10192
904	36
904	5794
904	7437
904	7857
905	27
905	4331
905	4892
905	5085
905	5571
905	5679
905	6114
905	6875
905	7813
905	7961
905	7979
905	8154
905	9809
907	7895
907	9469
909	11
909	440
909	5305
909	5521
909	6441
909	6847
909	7899
909	7973
909	9251
909	9260
909	11379
909	12210
911	5414
911	8646
912	4639
912	5225
912	6411
912	7820
912	7918
912	8075
912	8226
912	9214
913	267
913	447
913	7895
913	7937
913	8211
913	9663
914	5795
915	24
915	5076
915	7800
916	68
916	307
916	4683
916	4921
916	5294
916	7398
916	10717
917	5719
917	6251
917	7836
917	8028
917	10729
918	5338
918	6162
918	8043
918	8243
918	10756
920	8042
920	8897
922	6984
923	5021
923	5224
923	5231
923	5974
923	6251
923	6529
923	7842
923	7911
923	8051
923	8087
923	8138
923	8227
923	10697
923	10818
925	5366
925	6722
925	7019
925	8040
927	105
928	174
928	4380
928	4542
929	6402
929	6846
929	7017
929	7783
929	7823
929	7842
929	7910
929	7946
929	8138
929	8227
929	10697
929	10711
929	10781
930	4544
931	8043
932	69
932	4449
932	4475
932	5322
932	5571
932	7813
932	8151
933	6860
933	7207
934	4468
934	5057
934	7932
935	279
935	398
935	5877
935	6276
935	6296
935	6589
935	7820
935	8189
935	9027
935	9404
936	7020
936	11538
936	12375
939	8646
940	6
940	4520
942	7811
942	8151
942	8263
943	5841
943	7796
943	8047
943	9645
943	9719
944	237
944	7923
946	444
946	4374
946	4766
947	5568
947	6704
947	8084
947	11557
948	5589
948	5879
948	7009
948	7891
948	8207
948	9732
949	393
949	9634
950	7794
950	7858
950	8052
950	12491
952	369
952	498
952	4812
952	6389
952	7007
952	7976
952	8129
952	9734
952	11327
953	35
953	186
953	4356
953	4595
953	5454
953	7852
953	7862
953	8219
954	128
954	10672
954	11508
956	4518
956	5582
956	7989
956	9768
959	11643
962	128
962	5228
962	7630
962	8344
962	8656
962	9648
962	13102
963	123
963	7784
963	7844
963	8949
965	10
965	492
965	4370
965	4441
965	4443
965	5077
965	5164
965	5346
965	5410
965	5486
965	5564
965	5815
965	5881
965	5882
965	6161
965	6399
965	6760
965	6844
965	7006
965	8382
967	125
967	4378
967	4548
967	4781
967	4939
967	5286
967	5975
967	6678
967	6710
967	7005
967	7814
967	7857
967	8097
967	8141
967	8264
967	8429
967	9275
969	99
969	4445
969	7858
969	7977
975	90
975	187
975	4363
975	7204
975	7787
975	7790
975	7846
975	7876
975	8084
975	11633
976	7885
976	8086
978	6992
978	7783
979	5340
979	6074
979	6162
979	7813
979	7875
979	7905
979	8263
981	4428
981	5116
981	8259
981	8274
982	24
982	39
982	49
982	223
982	266
982	4398
982	4492
982	4538
982	4598
982	4781
982	4784
982	4806
982	4874
982	5187
982	5230
982	6100
982	6174
982	6389
982	6442
982	6531
982	6534
982	6576
982	6995
982	7005
982	7007
982	7395
982	7837
982	7976
982	8003
982	8097
982	8126
982	8129
982	8141
982	8225
982	8250
982	8259
982	8264
982	8274
982	8390
982	8421
982	8624
982	9269
982	9400
982	9712
982	9875
982	10399
982	11411
982	11440
982	11447
982	11575
982	11867
982	12657
983	4925
983	5303
983	7252
983	8466
983	8514
983	9261
983	9853
986	348
988	7079
988	9909
990	9313
991	75
991	236
992	4958
992	5931
992	6321
992	6857
992	7779
992	7787
992	7826
992	7839
992	7857
992	7867
992	8028
994	5651
995	6364
995	6500
995	7284
995	7654
995	9776
996	4922
996	6702
996	8898
996	9353
997	121
997	298
997	5123
997	6178
997	7922
997	7941
997	9012
997	11009
998	6240
998	7248
998	8686
998	8940
998	10368
998	11446
998	11664
999	6523
1001	4776
1001	7927
1001	8372
1001	9240
1001	9744
1001	12533
1002	153
1002	306
1002	5116
1002	6250
1002	7044
1002	7204
1002	7393
1002	8018
1002	8097
1002	8189
1002	8234
1002	8390
1002	8651
1002	9632
1003	7863
1003	8241
1004	6946
1004	8378
1006	5738
1006	5921
1006	6302
1006	7305
1006	7791
1006	7850
1006	8206
1006	8405
1006	10326
1006	10763
1006	12493
1006	12546
1007	4750
1007	5046
1007	8007
1007	10308
1007	11450
1008	5087
1008	7080
1008	10314
1008	10760
1010	5648
1010	6194
1010	6277
1010	9802
1010	10816
1011	6834
1011	8084
1012	92
1012	4914
1012	5500
1012	5982
1012	7202
1012	7664
1012	7842
1012	8110
1012	9219
1013	5909
1014	4576
1014	6277
1014	7813
1014	7845
1014	8078
1014	8115
1014	8167
1014	10714
1016	24
1016	49
1016	335
1016	6534
1016	7393
1016	7395
1016	7976
1016	8126
1016	8259
1016	10184
1016	11087
1018	120
[truncated: 20,701 more rows]
