# Supplementary material for: The Academic Landscapes of Manufacturing Enterprise Performance and Environmental Sustainability: A Study of Commonalities and Differences
Source: Int J Environ Res Public Health. 2021 Mar 24;18(7):3370. doi: 10.3390/ijerph18073370 (PMC8037544; doi:10.3390/ijerph18073370)
Supplement: Supplementary file 1 [file ijerph-18-03370-s001.zip › network_data/MEP_nodes.csv]

	X_N	UT
1033	2	WOS:000253486100016
151	7941	WOS:000185942400002
5457	5	WOS:000325953500005
1449	8113	WOS:000289393400033
707	7	WOS:000296214900038
346	7870	WOS:000250295300009
708	8	WOS:000295441400011
674	7868	WOS:000081083000013
1937	9	WOS:000280439100011
344	7827	WOS:000086153100005
284	11	WOS:000261814300007
3591	6654	WOS:000179116400011
213	7899	WOS:000074703000001
676	8031	WOS:000176500100001
502	8034	WOS:000234367200006
2252	8181	WOS:000182847200009
220	12	WOS:000243987800001
79	7781	WOS:A1995QZ16800006
1189	8029	WOS:A1995QH67700006
1034	14	WOS:000360252900003
3582	6580	WOS:000352224400003
2	7778	WOS:000234869500002
168	7786	WOS:A1995PX77700003
3701	7935	WOS:000232060400001
435	8108	WOS:000264258200003
875	15	WOS:000234666900004
2439	261	WOS:A1994MN16000002
672	7804	WOS:A1993KL70000004
392	7900	WOS:A1995RN18600009
359	18	WOS:000328812300012
375	494	WOS:000323105600070
3	7783	WOS:000221894200005
14	7820	WOS:000291905000012
26	7823	WOS:000235589400002
52	7910	WOS:000249139400019
360	20	WOS:000304895700005
22	7799	WOS:000084511900002
682	8146	WOS:000243242300006
592	8215	WOS:000228733000007
1455	8240	WOS:000177046400004
312	24	WOS:000360782400010
81	8099	WOS:000296927600002
2420	25	WOS:000320350400003
3115	40	WOS:000276745800003
6090	5159	WOS:000187951000006
428	7873	WOS:000224869000003
3709	8132	WOS:000297041100005
285	26	WOS:000320315900005
101	7828	WOS:000280640200009
214	7905	WOS:000183792600009
1938	27	WOS:000328094900003
720	315	WOS:000081019200005
25	7947	WOS:000268639200004
141	8095	WOS:000279601400010
1035	28	WOS:000304513500006
882	249	WOS:000283835900055
1255	31	WOS:000250740500009
5	7790	WOS:000233386000001
88	7975	WOS:000220170000006
5460	32	WOS:000250791100008
4587	5616	WOS:000225725300006
709	33	WOS:000225839000002
1562	198	WOS:000084413400001
4147	389	WOS:000085463900001
138	7793	WOS:000077512300003
275	8005	WOS:000082145200004
313	36	WOS:000360931800122
65	8227	WOS:000324660400001
250	37	WOS:000338615200004
8	7842	WOS:000321936800007
32	7911	WOS:000304328800010
609	38	WOS:000329419600005
221	109	WOS:000285705000019
4142	370	WOS:000266513000007
3426	5253	WOS:000319853800003
583	8010	WOS:000300341900006
155	8063	WOS:000235834000004
66	39	WOS:000302497600007
147	4408	WOS:000278155200005
329	4784	WOS:000276468900006
12	7837	WOS:000259274400001
77	8003	WOS:000255816000006
42	8046	WOS:000277807300005
48	8141	WOS:000257946500004
1941	43	WOS:000250674800010
75	7787	WOS:000184193100004
170	7836	WOS:000177971400004
1816	8016	WOS:000178225900002
876	44	WOS:000231744600001
192	7997	WOS:000086394200001
165	45	WOS:000180370200002
6355	7168	WOS:000176130900006
1942	46	WOS:000393012400012
54	7798	WOS:A1997YH83700009
506	8145	WOS:000292436200005
1036	47	WOS:000209230700012
2052	4752	WOS:000220544300010
4896	8199	WOS:000244565000004
611	48	WOS:000314180100001
644	5148	WOS:000289727100003
143	49	WOS:000315840800004
1095	4698	WOS:000290647000005
314	50	WOS:000332269700004
19	7815	WOS:000226756200004
55	7817	WOS:000176588700010
34	7818	WOS:000256118000005
9	7826	WOS:000243611900008
31	7834	WOS:000223750100004
16	7857	15
102	7901	WOS:000276558000007
174	8098	WOS:000295760800012
518	51	WOS:000178781100001
238	7942	WOS:A1995RB82000001
347	7998	WOS:A1996UR49800003
431	8037	WOS:A1997XJ04700003
612	54	WOS:000329002800010
907	4306	WOS:000292919300012
125	7784	WOS:000228151500003
1438	7835	WOS:000088703200006
210	7846	WOS:000279762600005
579	7919	WOS:000184193100003
822	8100	WOS:000277297500004
242	8104	WOS:000228064400005
1037	58	WOS:000241858400003
2118	5780	WOS:000178699500006
1945	59	WOS:000173004700004
4153	465	WOS:A1995TH63800001
1256	60	WOS:A1996VU91800002
277	8055	WOS:A1994NV76500003
438	8224	WOS:A1991GY72400010
406	62	WOS:000350837800009
218	8241	WOS:000317877600012
252	63	WOS:000300741100014
181	125	WOS:000243886900018
1100	4779	WOS:000295312200003
60	7874	WOS:000180188400002
83	7894	WOS:000088418900002
94	8014	WOS:000267643400010
593	8233	WOS:000072526400003
286	64	WOS:000274875800003
1327	4603	WOS:000180224500001
2060	4834	WOS:000176209000002
1038	65	WOS:000243987800006
2102	5396	WOS:000089814700001
287	66	WOS:000177635100003
2808	7197	WOS:A1991HH22200007
197	68	WOS:000377310600004
409	224	WOS:000309375100016
1331	4690	WOS:000345184200026
2170	6584	WOS:000346566100003
710	69	WOS:000306639200005
17	7780	WOS:000223151600007
2421	73	WOS:000379270600053
434	8107	WOS:000274113300003
361	74	WOS:000370885300007
1643	4617	WOS:000325613100005
13	7779	WOS:000171698400006
7	7796	WOS:000247198600005
10	7800	WOS:000228064400004
11	7805	WOS:000273469600006
98	7928	WOS:000282982900002
818	8023	WOS:000325855400004
353	8174	WOS:000261646200005
519	75	518
222	134	WOS:000272188600002
6	7791	WOS:000288644100001
59	7871	WOS:000240638000003
1446	8011	WOS:000247406900004
144	81	WOS:000368207300014
449	82	WOS:000354141600008
2446	388	WOS:000222771400005
1084	4377	WOS:000306877300002
288	83	WOS:000332805500013
145	169	WOS:000256575700007
266	4598	WOS:000248954600003
253	86	WOS:000189213600005
725	390	WOS:000082216300004
152	7990	WOS:000088418900004
82	90	WOS:000337007900016
367	219	WOS:000247793900018
885	348	WOS:000222806600005
4141	360	WOS:000237546000012
746	4365	WOS:000166178000005
377	4667	WOS:000234306000008
547	4865	WOS:000172569000004
641	4965	WOS:000177895100004
1361	5268	WOS:000242998900001
3433	5331	WOS:000168269300003
241	8028	WOS:000239162800003
44	8155	WOS:000306030700002
2864	8309	WOS:000224657600012
407	91	WOS:000341870800005
51	7880	WOS:000240638000010
97	7898	WOS:000227737000005
450	93	WOS:000220819100004
251	61	WOS:A1994QL69700005
6384	7388	WOS:A1975AH70000006
73	8143	WOS:000084075600003
45	8192	WOS:000165625500004
1946	97	WOS:000307142000015
496	7788	WOS:000088643000010
315	98	WOS:000262892500004
4	7785	WOS:000247406900003
1191	8101	WOS:000226228500007
5199	10643	WOS:000083759800007
362	99	WOS:000246759500003
40	7794	WOS:A1994NU36800006
15	7797	WOS:A1996TV92200007
69	7848	WOS:000081566900002
57	7858	WOS:000184209800003
28	7878	WOS:A1987K810000006
281	8220	WOS:000178021300004
2422	100	WOS:000087981500003
2444	364	WOS:A1996TM39800001
815	7980	WOS:A1996VK47600001
711	102	WOS:000089148900004
2777	6815	WOS:000081717800005
116	7847	WOS:A1995TL84700003
126	7992	WOS:A1994NN12500002
198	104	WOS:000418974300020
522	174	WOS:000342052600004
719	307	WOS:000388157900028
1655	4807	WOS:000357424600003
39	7918	WOS:000309375100032
437	8157	WOS:000257090600003
1261	107	WOS:000334262000056
3373	4816	WOS:000308573300016
1039	108	1038
811	7832	WOS:000209837700001
748	4393	WOS:A1995QE20800014
543	4748	WOS:000241126100004
23	7867	WOS:000081562900003
1947	111	WOS:000221923900008
2423	112	WOS:000220907500004
1445	8000	WOS:000173951900004
1040	114	WOS:000171985900016
1322	4534	WOS:000077830800008
1553	115	WOS:000166653400007
6964	11279	WOS:A1996UM86000001
878	116	WOS:000393309400004
107	8222	WOS:000292803300016
194	8235	WOS:000315300600004
2424	118	WOS:000359418800007
133	119	132
317	209	WOS:000230519900008
3432	5327	WOS:000229181900010
2663	5473	WOS:000184583900005
2695	5787	WOS:000082946600011
50	7839	WOS:000250493300018
980	8015	WOS:000182615100002
363	120	WOS:000329880300002
261	239	WOS:000238430800007
3453	5543	WOS:000232421300004
2116	5766	WOS:000271205900004
2773	6788	WOS:000298871000005
18	7814	WOS:000286704400003
243	8156	WOS:000279747200002
712	121	WOS:000329005500004
1569	298	WOS:000272194600002
2029	4415	WOS:000174410900002
580	7922	WOS:000275579200005
879	126	WOS:000241879900004
100	128	WOS:000398065400003
757	4727	WOS:000328710000009
30	7879	WOS:000250740500007
24	7887	WOS:000289327800001
36	7907	WOS:000220730000010
171	7969	WOS:000230202000002
590	8198	WOS:000294237200003
2425	129	WOS:000378954700008
4751	6919	4750
364	130	WOS:000356936200011
732	476	WOS:000269022100004
46	7912	WOS:000296736900005
1554	131	WOS:000343974000001
1956	221	WOS:000220514200005
880	135	WOS:000259851900018
887	407	WOS:000176528600002
6234	6347	WOS:000241089300003
1442	7952	WOS:000181225300001
714	137	WOS:000245943600004
677	8035	WOS:000082099500001
1555	138	WOS:000236627600001
2089	5217	WOS:A1996UL41100007
816	7984	815
1263	140	WOS:000185360300005
520	95	WOS:A1995UK14800004
1557	141	WOS:000180346100008
1437	7824	WOS:A1992HD27400003
2249	8093	2248
1558	142	WOS:000176216700001
1041	143	WOS:A1995RX81400001
2718	6061	WOS:A1989AV47900009
1736	6157	WOS:A1988Q934900004
2426	144	WOS:A1994PC05100009
6051	4680	WOS:A1992JF55700010
316	146	WOS:000369997300005
182	268	WOS:000341871200005
373	446	WOS:000319533100003
436	8116	WOS:000232104300006
254	147	WOS:000337211500009
35	8097	WOS:000329002800017
881	148	WOS:000323634100005
1264	151	WOS:000071769500002
1563	199	WOS:A1991FV25800008
1949	153	WOS:000445133200001
1254	17	WOS:000348890100003
80	7988	WOS:000226362800006
1952	161	WOS:000257613800001
2427	163	WOS:000236793600002
2440	290	WOS:000169318500003
1265	164	WOS:000467513100019
202	4343	WOS:000428859200019
937	5231	WOS:000426204700001
487	5562	WOS:000426355900018
21	8138	WOS:000391899500020
6610	9230	WOS:000519616500008
255	165	WOS:000460628600004
541	4614	WOS:000387194800049
764	5018	WOS:000391897700033
280	8152	WOS:000346551500019
256	166	WOS:000423648000079
3124	265	WOS:000392571200038
199	350	WOS:000403330200002
398	8032	WOS:000367762500049
2887	8687	WOS:000388775300043
2428	168	WOS:000356109900005
3640	7105	WOS:000314674500009
814	7936	WOS:000234218800009
2879	8529	WOS:000275125600008
1266	172	WOS:000370275300001
3533	6110	WOS:000322940000010
239	7977	WOS:000251494900003
2429	173	WOS:000347762000021
91	7872	WOS:000184880500002
829	8214	WOS:000266187100011
257	176	WOS:000244400600005
211	7865	WOS:A1995QV87600002
3119	185	WOS:000429782000005
3716	8219	WOS:000186552100006
3120	186	WOS:000396794500002
3557	6346	WOS:000254065800012
978	7962	WOS:000316511300022
114	187	WOS:000348893500013
528	384	WOS:000285079700006
265	411	WOS:000084744500006
915	4535	WOS:000074903800004
1125	5463	WOS:000262820600003
33	7949	WOS:000184013600001
139	7957	WOS:000271206100001
72	8040	WOS:000288926200007
613	189	WOS:000337661000006
921	4578	WOS:000322559800001
791	6313	WOS:000322559800004
188	7869	WOS:000231036900003
1560	190	WOS:000339538700008
466	4652	WOS:000311019100003
223	191	WOS:000313774900001
4451	4432	WOS:000222069500005
291	4455	WOS:000235287000001
586	8079	WOS:000225724400002
142	8201	WOS:000180935100002
306	8237	WOS:000252403400011
4122	193	WOS:000297037300006
2257	8255	WOS:000230485900009
1561	194	WOS:000284134600013
1312	4315	WOS:000226570500001
715	197	WOS:000232104300020
1268	202	WOS:000357238500015
2419	19	WOS:000317302100005
212	7866	WOS:000319178200036
103	7966	WOS:000178803700001
47	8001	WOS:000309375100028
823	8106	WOS:000340991300010
681	8124	WOS:000333875200006
5466	203	WOS:000324347000005
1320	4468	WOS:000258132800004
224	204	WOS:000318055200002
371	321	WOS:000289402000001
1049	410	WOS:000085882300004
1093	4624	WOS:000270165600001
4600	5763	WOS:000270017200003
61	7892	WOS:000261062300003
189	7895	WOS:000266666000003
53	7923	WOS:000286165100006
87	7937	WOS:000288892300002
85	8091	WOS:000235833900002
2255	8218	WOS:000221662600002
1955	206	WOS:000279407300004
2433	208	WOS:000269750800009
237	7849	WOS:A1993KR72900004
451	212	WOS:000393932800007
2028	4388	WOS:000234367400008
716	213	WOS:000397371900032
454	319	WOS:000368207300028
680	8081	WOS:000354342500019
1192	8121	WOS:000267518000037
510	8276	WOS:000296539700044
258	215	WOS:000294940200002
1964	427	WOS:000073122900006
38	7825	WOS:000237405200011
71	7930	WOS:000265164100007
504	8078	WOS:000265164100002
259	217	WOS:000283902700010
366	218	WOS:000271205900005
1042	259	WOS:000173882400004
468	4902	WOS:000234367400006
408	222	WOS:000424727100122
183	279	WOS:000360931800116
460	4370	WOS:000395839000016
368	223	WOS:000353512600001
135	369	WOS:000285794400004
619	430	WOS:000292781700006
96	498	WOS:000281983800004
3622	6936	WOS:000291760800002
56	7854	WOS:000243611900003
1564	225	WOS:000294378200009
4783	7139	WOS:000266141200015
614	226	613
430	7897	WOS:A1997XP94900004
4124	227	WOS:000251756800004
2435	229	WOS:000237868800006
3388	4963	WOS:000228052900008
4125	232	WOS:A1997XG07700009
4521	5114	WOS:A1993MR73800005
523	235	WOS:000325855700005
49	7829	WOS:000267982000005
303	7889	WOS:000184013600004
95	8183	WOS:000301902900003
260	236	WOS:000288644100007
4448	4414	WOS:000180310200004
134	237	WOS:000285097600003
2059	4831	WOS:000232356700001
1718	5939	WOS:000257340800005
1131	5553	WOS:000071875400003
2437	240	WOS:000177587200010
5469	241	WOS:000168516400010
3123	242	WOS:000417070500101
3398	5040	WOS:000296405600047
4542	5241	WOS:000348880600052
2212	7283	WOS:000367758200038
717	244	WOS:000399624000044
2020	4301	WOS:000328312700008
150	7838	WOS:000288354200011
1807	7851	WOS:000256997600005
43	7875	WOS:000329880300032
193	8027	WOS:000367862000006
452	246	WOS:000368207400118
84	7946	WOS:000296955400003
179	8210	WOS:000329595700004
245	8226	WOS:000340987700023
615	247	WOS:000294885600005
115	250	WOS:000270985200003
372	434	WOS:000250208700002
1683	5205	WOS:000243190000003
244	8208	WOS:000257350000007
2863	8306	WOS:000231060400010
369	251	WOS:000269192200006
1583	481	WOS:000251845300004
591	8209	WOS:000227110100004
1566	254	WOS:000238394500007
1957	255	WOS:000236436600009
1115	5271	WOS:000186049100002
1269	258	WOS:000176615100013
3316	4320	WOS:000072109200002
3513	5961	WOS:000072526400005
4616	5963	WOS:A1997YB79600008
262	262	WOS:000423002500045
2604	4882	WOS:000334323700005
1702	5695	WOS:000246549300003
820	8077	WOS:000293746600003
121	8194	WOS:000389091200009
3717	8228	WOS:000298026100011
225	263	WOS:000425820100003
2021	4303	WOS:000319841600139
332	5021	WOS:000392738100002
1696	5586	WOS:000346962800005
524	264	WOS:000397047200016
1954	188	WOS:000346204900001
926	4764	WOS:000400377900005
2627	5099	WOS:000297880200014
4841	7559	WOS:000266905100006
1818	8076	WOS:000301522800003
318	266	WOS:000360782400011
3675	7526	WOS:000303233000011
1270	267	WOS:000343863400002
675	7953	674
216	8047	WOS:000257938200008
1194	8144	WOS:A1993KT47600005
987	8211	WOS:000325613100004
831	8256	WOS:000231207900005
3128	347	WOS:000243047700008
3337	4505	WOS:000266093200017
4489	4790	WOS:000231301500013
1656	4832	WOS:000228956100010
1667	4972	WOS:A1995UK15600007
643	5061	WOS:000228956100002
1357	5204	WOS:000250092200003
1120	5390	WOS:000250515500008
2676	5625	WOS:000077333400004
3499	5869	WOS:A1997WX73800011
6241	6369	WOS:A1995TJ16000004
2201	7151	WOS:000249594100006
6499	8577	WOS:A1996VQ94500003
4128	269	WOS:000323105600075
6054	4734	WOS:000296629100005
883	270	WOS:000311855900007
453	271	WOS:000292662300005
718	273	WOS:000246549600002
2085	5160	WOS:A1997WU52800003
6323	6967	WOS:000229682800001
1271	274	WOS:000237546000002
3454	5544	WOS:000222823200011
370	276	WOS:000182120800003
166	184	WOS:000072717900012
76	7884	WOS:000319178200030
226	280	225
500	7964	WOS:A1996TW53800004
175	8115	WOS:000304340000010
3715	8203	3714
159	8236	WOS:000255517100006
1567	281	WOS:000325855700004
1274	331	WOS:A1997YB79600015
1725	6027	WOS:000303627200005
2771	6772	WOS:000317149500001
29	7813	WOS:000294885600019
1044	283	WOS:000259893100028
2438	257	WOS:000183216100005
1276	374	WOS:000186638000003
5472	284	WOS:000244573600002
3132	391	WOS:A1995RL35000004
1272	285	WOS:000238473500004
1568	288	WOS:000185399600004
1547	72	WOS:A1993KZ29200004
584	8017	WOS:000084777100002
4130	289	WOS:000169751500002
2418	16	WOS:000165669900001
2441	291	WOS:000409153000008
2454	458	WOS:000246549600003
747	4371	WOS:000379563000005
2649	5365	WOS:000333721000009
118	7906	WOS:000264917600003
1441	7945	WOS:000252906900003
227	292	WOS:000337007900003
200	357	WOS:000266682700003
2855	8182	WOS:000171993700005
526	294	WOS:000303074200011
1646	4634	WOS:000176606900004
1654	4795	WOS:000088418900001
683	8188	WOS:000087542100005
616	297	WOS:000284134600036
817	8020	WOS:000087418300002
1570	300	WOS:000255667000002
2846	7881	WOS:000090056700012
986	8202	WOS:000087605500003
1571	302	WOS:000225135400004
3129	361	WOS:000173279800005
1648	4673	WOS:000177033800012
2250	8123	WOS:000178080100003
1572	305	WOS:000394432600013
1273	306	WOS:000398966800010
1943	55	WOS:000303179300004
1739	6180	WOS:000373633700010
5474	308	WOS:000316823200004
190	7961	WOS:000288733600005
5475	309	WOS:000297823300019
1809	7885	WOS:000238928500002
4132	311	WOS:000259611400008
3389	4964	WOS:000226763900001
1045	313	WOS:000232495100006
305	8058	WOS:A1997WJ64700001
884	316	WOS:A1997WK08000004
4135	317	WOS:A1996WA51300003
1253	10	WOS:000272279800027
1311	4300	WOS:000329880300004
396	7950	WOS:000263700100003
172	7972	WOS:000312173200004
157	8169	WOS:000312173200010
263	320	WOS:000347762000017
2042	4549	WOS:000306967000003
3472	5690	WOS:000263297600002
117	7864	WOS:000257560500001
140	7979	WOS:000285169800001
1046	329	WOS:000220078600002
1663	4911	WOS:000071500100004
1573	323	WOS:000278272000008
127	8061	WOS:000263537700002
721	325	WOS:000262118900002
536	4367	WOS:A1993KY89200003
722	330	WOS:000086492100002
1275	333	WOS:000427762400001
2644	5313	WOS:000290173900014
3493	5843	WOS:000291915500005
6220	6273	WOS:000365593000002
4721	6723	WOS:000383930600039
6455	8277	WOS:000280944100034
1960	334	WOS:000416122000007
70	7891	WOS:000279669900005
827	8151	WOS:000224085300001
319	335	WOS:000375812300022
289	337	WOS:000348890100014
723	340	WOS:000316565400003
762	4890	WOS:000309998400003
4138	341	WOS:000332269500007
2638	5264	WOS:000259376400003
1574	342	WOS:000300648300007
3127	345	WOS:000271564500005
3315	4311	WOS:000266021200036
1961	346	WOS:000267999900022
587	8150	WOS:000239977700007
2416	3	WOS:000187285300005
6326	6979	WOS:000086263500001
184	349	WOS:000399516200004
890	443	WOS:000329151400001
1335	4741	WOS:000284799500002
326	4745	WOS:000261745600005
153	8042	WOS:000256830900007
122	8197	WOS:000302510200003
5461	34	WOS:000174290000008
2051	4724	WOS:000351649900035
2081	5082	WOS:000351798300013
1676	5121	WOS:000384861200024
767	5254	WOS:000304340000012
219	8252	WOS:000321604200009
1047	351	WOS:000368207400068
4140	355	WOS:000311409900005
3719	8254	WOS:000276880100005
4139	352	WOS:000352636400003
1575	353	WOS:000326906700006
273	7833	WOS:000234367400011
1962	354	WOS:000312479300015
390	7853	WOS:000266729600005
1576	356	WOS:000299819200001
68	7808	WOS:000084874500003
2235	7861	2234
215	7927	WOS:000258952800010
886	359	WOS:000246844400003
5477	328	WOS:000231843800005
393	7920	WOS:000084777100003
503	8053	WOS:000080163400003
3321	4366	WOS:A1996UW50200005
3346	4606	WOS:000167999700002
264	366	WOS:000385674100004
37	8051	WOS:000332202700013
1048	367	WOS:000361868700001
455	371	WOS:000261009700005
1577	372	WOS:000241277800004
525	287	WOS:000188710500016
3131	373	WOS:000220034800010
527	377	WOS:000460708800071
1939	35	WOS:000375804100271
933	4950	WOS:000284411300004
2101	5356	WOS:000379247600018
4569	5502	WOS:000352050300004
3458	5568	WOS:000403120300001
6177	5986	WOS:000423366900004
1181	7852	WOS:000336669800068
112	7958	WOS:000230657600001
4987	8945	WOS:000437976500007
4143	378	WOS:000341556400007
6830	10505	WOS:000334106400008
5480	381	WOS:000291377900003
724	382	WOS:000280220100020
1578	383	WOS:000283525000001
3465	5618	WOS:000223805500005
3133	392	WOS:000435048200018
3424	5237	WOS:000392854000004
1579	393	1578
2046	4629	WOS:000239077600007
5064	9483	WOS:000457917500007
201	394	WOS:000333790900010
1963	398	WOS:000297402700045
1362	5270	WOS:000226227600008
1826	8269	WOS:000230554100002
617	396	WOS:000325069700019
726	400	WOS:000287569800011
3550	6246	WOS:A1997XJ02700002
2161	6465	WOS:000306529900004
2447	397	WOS:000311685100001
6094	5197	WOS:000207903200001
2436	230	WOS:000234234900006
618	399	WOS:000309676200218
365	210	WOS:000186050600004
1448	8092	WOS:000087697300001
727	403	WOS:000266257100008
3134	404	WOS:000259436600020
684	8272	WOS:000165985000009
728	405	WOS:000258418100005
2448	409	WOS:000167831900004
976	7921	WOS:A1997XN42900005
3135	412	WOS:000082104900002
729	414	WOS:000357527500001
730	415	WOS:000354912100007
78	8119	WOS:000345540500003
3136	419	WOS:000296756300014
185	420	WOS:000269192200007
3137	422	WOS:000243531200002
4884	7954	WOS:000222358100005
5483	424	WOS:000226570500003
2449	425	WOS:000166706400008
888	428	WOS:000432696400011
397	8024	WOS:000277760800009
2451	433	WOS:000247406900008
1559	179	WOS:000188551900002
1819	8080	WOS:000075724300002
889	438	WOS:000088931600006
106	8165	WOS:A1993KG26800005
410	440	WOS:000367773900008
1085	4384	WOS:000266478300002
550	5033	WOS:000315555600014
1435	7763	WOS:000302474300007
529	441	WOS:000340689700002
1324	4556	WOS:000247680700002
2590	4693	WOS:000305918800004
4151	442	WOS:000340300400048
909	4326	WOS:000283874500007
2836	7567	WOS:000271446000004
530	444	WOS:000321340500007
3138	445	WOS:000314498100008
4478	4654	WOS:000295934500004
1650	4755	WOS:000177609100006
228	447	WOS:000315540900002
92	7960	WOS:000247487300001
1280	451	WOS:000298871000006
4547	5273	WOS:000166064100008
5486	452	WOS:000278148100006
1178	7831	WOS:000170962100002
1050	453	WOS:000269461700006
1959	286	WOS:000188610100005
2453	456	WOS:000261197800003
581	7987	WOS:000240210800003
989	8223	WOS:A1994MZ36300009
731	460	WOS:000238617500002
891	467	890
1383	5679	WOS:000281345300013
2236	7863	WOS:000256868000002
1582	468	WOS:000338809900005
1185	7967	WOS:000280432300003
2245	8033	WOS:000246283100006
3140	469	WOS:000334081000012
892	470	WOS:000340203300012
4145	385	WOS:000207902200006
1350	5034	WOS:000311458400011
771	5306	WOS:000318161400013
4560	5446	WOS:000302246100005
4582	5593	WOS:000303092500006
3657	7349	WOS:000276820700010
983	8041	WOS:000281739200004
1281	471	WOS:000323634100007
620	472	WOS:000320969300014
1633	4463	WOS:000306298700010
4586	5615	WOS:000224318500007
374	473	WOS:000305204900014
610	42	WOS:000262812800008
1673	5044	WOS:000288452800003
104	8087	WOS:000278173000003
4892	8147	WOS:000183049000005
673	7830	WOS:000185052500006
4155	477	WOS:000271594500007
1083	4314	WOS:000231299000012
3141	478	WOS:000259727600003
1674	5065	WOS:000184426900002
1965	479	WOS:000257896600007
1405	6500	WOS:000224163100006
6545	8860	WOS:A1997XU46700007
1052	483	WOS:000241397100009
2143	6145	WOS:000189287600002
4156	484	WOS:000183540600007
893	491	WOS:000368207300005
3397	5039	3396
1053	492	WOS:000328099700009
621	493	WOS:000324352300013
5075	9551	WOS:000297629700033
3142	495	WOS:000310819800014
2456	496	WOS:000325783700004
1282	497	WOS:000297394200002
509	8212	WOS:000278857100007
1054	499	WOS:000286554500005
6950	11202	WOS:000261704200010
4157	504	WOS:000299397100004
2068	4949	WOS:000286007400002
4158	509	WOS:000323890800014
41	7811	WOS:000276259800003
5491	510	WOS:000321950000013
4159	511	WOS:000346299300044
3143	519	WOS:000307293300007
5492	522	WOS:000298775300005
1089	4469	WOS:000231920100006
2602	4860	2601
4160	523	WOS:000297665400011
2457	526	WOS:000295057600117
465	4628	WOS:000240638000006
1141	5847	WOS:000273471000020
5493	527	WOS:000293116700003
3117	127	WOS:000084024400004
5494	531	WOS:000290801500010
5495	534	WOS:000302322700018
4161	536	WOS:000310338800023
1186	7999	WOS:000280439100005
3144	538	WOS:000303284900083
4162	548	WOS:000295581500003
1953	170	WOS:000228041500004
679	8072	WOS:000183623500007
5496	549	WOS:000300379200087
4163	555	WOS:000305756500047
3145	561	WOS:000279504200003
6852	10594	WOS:000269571500004
5497	565	WOS:000278570200055
3495	5848	WOS:000259436600018
5498	571	WOS:000291325600025
1114	5265	WOS:000247763400012
391	7882	WOS:000179442900002
394	7938	WOS:000255209600001
3146	575	WOS:000395493200014
158	8184	WOS:000252981900028
1967	593	WOS:000268791400003
1584	595	WOS:000276404200011
5499	602	WOS:000275083900029
2760	6640	WOS:000246903100001
5500	606	WOS:000282033700065
2090	5218	WOS:A1996WH61100004
5501	612	WOS:000268179800023
4735	6807	WOS:000250160400017
4164	618	WOS:000277274300052
3408	5112	WOS:000088873800009
5502	621	WOS:000276383800117
5503	622	WOS:000276840700406
5504	634	WOS:000258881100070
1444	7978	WOS:000180346100007
4165	635	WOS:000259488000029
1182	7862	WOS:000239879800002
5505	639	WOS:000263554801131
5507	648	WOS:000255935100007
2458	649	WOS:000262920500197
173	8002	WOS:000238061100007
4166	661	WOS:000250649200007
6052	4710	WOS:000179333900006
2822	7381	WOS:A1997WV47200005
5509	665	WOS:000270675900008
5510	666	WOS:000270833100008
499	7932	WOS:A1997XE64100037
5511	670	WOS:000254692200011
2675	5621	WOS:000179094300002
4167	672	WOS:000257655900131
6417	7591	WOS:000082374300003
4168	676	WOS:000257537200006
5478	332	WOS:A1996UP68100006
1404	6498	WOS:000236608300012
5512	678	WOS:000257655900138
5514	706	WOS:000231936101020
5515	709	WOS:000224458800007
5517	783	WOS:000604188100006
136	789	WOS:000595933500006
925	4717	WOS:000383501100003
469	4916	WOS:000431937500026
932	4938	WOS:000331604500005
934	4974	WOS:000428539300010
415	5232	WOS:000417842500007
1132	5570	WOS:000403330200081
491	5794	WOS:000453631500039
654	5874	WOS:000483696100007
2125	5891	WOS:000394326600001
2175	6681	WOS:000471073800002
1766	6711	WOS:000405609500009
662	6712	WOS:000398714100019
2180	6758	WOS:000369414600003
2900	8890	WOS:000499927500012
1869	9696	WOS:000474008200012
1214	9715	WOS:000464598700001
733	790	WOS:000605440900001
632	4492	WOS:000456585800004
232	5230	WOS:000433967100006
660	6389	WOS:000433967100002
3639	7103	WOS:000323634100013
236	7395	WOS:000484647500031
177	8126	WOS:000394476800008
108	8250	WOS:000394476800002
3821	9286	WOS:000470020800002
1055	794	WOS:000604413000001
413	4457	WOS:000423002200144
631	4460	WOS:000354527900018
2647	5343	WOS:000435339300006
568	6161	WOS:000449310700011
3562	6383	WOS:000444010500012
6335	7025	WOS:000428108700009
4796	7276	WOS:000436922000013
1183	7888	WOS:000306030700001
111	7914	WOS:000311059900017
1521	11369	WOS:000524042400001
7210	12675	WOS:000493511600038
1968	797	WOS:000596671900003
462	4436	WOS:000461534800006
2152	6362	WOS:000220940200016
274	7970	WOS:A1996WA76500003
5164	10287	WOS:000436226100002
6973	11360	WOS:000522397200028
5518	798	WOS:000584470600001
2240	7968	WOS:000265309800016
1969	799	WOS:000603032400003
1326	4580	WOS:000313374400019
945	5527	WOS:000275884800008
2784	6867	WOS:000398758000004
128	8142	WOS:000237772700003
1001	9290	WOS:000460523500005
5329	11805	WOS:000380699800002
1056	801	WOS:000606762700001
938	5283	WOS:000423635600011
556	5288	WOS:000404127800089
417	5561	WOS:000434902600001
1765	6705	WOS:000443538600007
235	7236	WOS:000435587100213
1824	8193	WOS:A1994PC64300002
1485	9269	WOS:000459297900004
442	10152	WOS:000526430900001
2459	803	WOS:000606445500001
745	4324	WOS:000388775100024
1379	5580	WOS:000367762500030
3667	7446	WOS:000455059100001
825	8140	WOS:000325907200017
4169	804	WOS:000606426700001
2098	5305	WOS:000343326400003
792	6385	WOS:000439356500003
5519	806	WOS:000592565500051
109	8274	WOS:000433967100003
90	809	WOS:000593986900015
463	4502	WOS:000287531100001
480	5207	WOS:000230598400008
482	5295	WOS:000390735000011
648	5348	WOS:000393543600010
1375	5470	WOS:000220544500003
334	5508	WOS:000324347000013
785	5826	WOS:000333721000006
569	6189	WOS:000353906000001
2167	6532	WOS:000432509300014
421	6854	WOS:000437718400006
671	7712	WOS:000378456100006
178	8185	WOS:000236613900006
439	8739	WOS:000358149900002
404	9396	WOS:000414027500004
355	9725	WOS:000457512300014
6771	10218	WOS:000460412400024
1516	10812	WOS:000466318400001
1545	13091	WOS:000374835400001
2460	811	WOS:000596302400008
1631	4447	WOS:000303074200009
1660	4878	WOS:000362726400003
1585	812	WOS:000596302400006
630	4445	WOS:000319047500002
3374	4822	WOS:000285705200013
2620	5059	WOS:000240487400010
1124	5448	WOS:000297510200014
2671	5569	WOS:000404820500004
4621	5981	WOS:000438940800003
4170	813	WOS:000599501200004
1814	8007	WOS:000275247700012
6760	10164	WOS:000501613600030
3147	814	WOS:000606258400001
997	9218	WOS:000538391500013
2328	10160	WOS:000501465000010
5520	816	WOS:000604642600001
821	8084	WOS:000438528600001
5203	10706	WOS:000514162400001
5521	817	WOS:000582113700013
4440	4321	WOS:000455068400016
2461	818	WOS:000604122100001
3615	6898	WOS:000355689200005
3001	10378	WOS:000412178400004
4171	819	WOS:000604114800001
1653	4767	WOS:000383936800056
6442	7908	WOS:000383692200003
2462	821	WOS:000603428600001
636	4686	WOS:000379961200013
2719	6070	WOS:000419410600011
2241	7996	WOS:000284346300014
2251	8167	WOS:000292366300004
2906	8955	WOS:000425359100013
1483	9238	WOS:000511921300010
3148	822	WOS:000605040000001
5590	1306	WOS:000543391800087
828	8163	WOS:000252985400007
4919	8468	WOS:000345364800005
4172	823	WOS:000602731500001
3097	12644	WOS:000471073800007
1586	824	WOS:000600940800001
538	4448	WOS:000299362800004
3340	4563	WOS:000224877100003
1358	5236	WOS:000382536400009
2694	5786	WOS:000079982500007
5522	825	WOS:000600131600001
1940	41	WOS:000264310100004
474	5015	WOS:000424727100047
946	5559	WOS:000469901200021
972	7637	WOS:000453288300007
4173	826	4172
4820	7422	WOS:000426637900006
3818	9257	WOS:000478613400005
4174	827	WOS:000586917600192
4551	5342	WOS:000431937500035
3456	5558	WOS:000469901200084
5523	828	WOS:000600260600001
1260	105	WOS:000410774200009
5524	829	WOS:000602643400001
3149	831	WOS:000599367700001
3039	11320	WOS:000550394500001
3090	12518	WOS:000493525500011
894	833	WOS:000598685200001
923	4681	WOS:000474008200007
1384	5710	WOS:000491240100072
656	5970	WOS:000478350900001
790	6249	WOS:000498805600091
798	6671	WOS:000505696700049
805	7392	WOS:000510823700128
1469	8616	WOS:000469826300004
2295	9312	WOS:000444540300011
2303	9650	WOS:000523698700001
1514	10738	WOS:000573007100001
4175	834	WOS:000598030900001
2603	4873	WOS:000432522400008
456	836	WOS:000598419400001
110	4437	WOS:000450339000003
206	5224	WOS:000453793600005
947	5629	WOS:000479233500006
838	9225	WOS:000530062300001
402	9226	WOS:000529164200001
1863	9552	WOS:000296234600046
844	9637	WOS:000548034400001
849	10123	WOS:000538522000001
701	12237	WOS:000564912600001
4176	837	WOS:000579500800002
2037	4497	WOS:000333489200009
5274	11373	WOS:000522470900318
895	838	WOS:000597961300001
635	4570	WOS:000377726600007
2589	4691	WOS:000331502100012
1097	4715	WOS:000400033600015
4491	4820	WOS:000291211800002
559	5416	WOS:000400033600013
2748	6443	WOS:000375804100282
6337	7030	WOS:000405053800032
2223	7521	WOS:000312172000006
161	8263	WOS:000367773800009
6701	9824	WOS:000403292400004
2990	10302	WOS:000444967600027
1283	839	WOS:000596610100001
759	4771	WOS:000359906600014
1672	5020	WOS:000369997000001
1390	6097	WOS:000350452400005
3869	9801	WOS:000440325000001
3082	12365	WOS:000525353600009
1970	840	WOS:000597877500001
1620	4313	WOS:000248881000010
6819	10446	WOS:000373407500001
4177	841	WOS:000595848300001
400	8189	WOS:000433972400016
1834	8653	WOS:000437446600009
531	844	530
640	4915	WOS:000444364400115
3482	5798	WOS:000425035700003
2884	8664	WOS:000405389500004
3822	9297	WOS:000453631500030
846	9668	WOS:000529312000012
5525	845	WOS:000598876000001
2256	8246	WOS:000258138700007
5526	846	WOS:000596999700001
5527	847	WOS:000596405800001
1043	272	WOS:000290929800005
1057	848	WOS:000596046700001
765	5081	WOS:000357906100018
560	5420	WOS:000387616300001
3150	850	WOS:000595494300001
2699	5845	WOS:000273449000008
6591	9097	WOS:000329887800073
5391	12529	WOS:000482446100009
3151	852	WOS:000601168300009
813	7934	WOS:000246229200017
2463	854	WOS:000596876200007
5487	463	WOS:000081557800007
331	4940	WOS:000337631400004
1370	5366	WOS:000331506100004
2464	858	WOS:000595105900001
913	4418	WOS:000411298400012
756	4697	WOS:000299617400140
4716	6685	4715
3152	863	WOS:000597584200001
2686	5714	WOS:000469399600001
1397	6250	WOS:000497201400003
1188	8018	WOS:000466056100002
1284	864	WOS:000599764100004
378	4872	WOS:000436214900020
333	5412	WOS:000448127900002
1425	7406	WOS:000465298500007
1459	8348	WOS:000470193000018
1503	10208	WOS:000471643700003
5528	867	WOS:000595751600074
2742	6386	WOS:000446927800006
1971	868	1970
1299	1777	WOS:000489104700297
564	5717	WOS:000432509300010
395	7948	WOS:000249060200003
1587	869	WOS:000602115600001
1313	4350	WOS:000326134500006
3729	8405	WOS:000405053800027
3993	11428	WOS:000501205200075
3153	871	WOS:000596876200021
2035	4483	WOS:000274958400011
545	4811	544
1402	6398	WOS:000406983100009
6435	7704	WOS:000389091200011
4894	8172	WOS:000238811600005
507	8178	WOS:000329880300025
2268	8584	WOS:000532795300020
5529	873	WOS:000601448300001
4544	5249	WOS:000320686800002
1285	876	WOS:000594780100001
485	5415	WOS:000418217500004
169	7802	WOS:000251191300001
154	8056	WOS:000326213400007
278	8071	WOS:000278943600006
2465	877	WOS:000579495100179
752	4540	WOS:000388248600019
325	4648	WOS:000361381400004
1108	5028	WOS:000336191800015
647	5341	WOS:000450339000006
784	5802	WOS:000419072100089
1386	5827	WOS:000332148400004
963	6824	WOS:000516788400104
3154	878	3153
1314	4374	WOS:000354912100012
3155	879	WOS:000596876200010
2561	4347	WOS:000367486100009
2104	5497	WOS:000389951000008
1431	7608	WOS:000487936100028
1496	9645	WOS:000582335500018
1286	881	WOS:000579495100101
1277	395	WOS:000332433200017
2050	4721	WOS:000367762500004
1698	5638	WOS:000397356400042
6208	6186	WOS:000365013800012
4822	7445	WOS:000404511900090
5033	9296	WOS:000452076900066
5347	11973	WOS:000346732100001
5530	882	WOS:000582127200029
3769	8711	WOS:000410706800004
2294	9284	WOS:000470915300006
622	883	WOS:000594780700001
4504	4984	WOS:000374159900006
1720	5985	WOS:000426532000004
2735	6290	WOS:000356128600004
2745	6411	WOS:000399998200012
2842	7669	WOS:000428583300002
2910	9008	WOS:000406711500013
3022	10827	WOS:000460819100172
311	11470	WOS:000556754100003
5531	884	WOS:000603428100015
343	7807	WOS:000234661000004
1827	8346	WOS:000477051900161
3156	885	WOS:000603180800001
3212	1512	WOS:000516824600103
1012	10132	WOS:000535745400235
3070	12190	WOS:000600371000008
4178	886	WOS:000605146700004
3633	7064	WOS:000380156400003
7076	11849	WOS:000413356200006
1058	888	WOS:000600401700017
204	4369	WOS:000414817700016
4179	889	WOS:000579495100111
481	5225	WOS:000449133300077
3157	890	WOS:000579495100081
690	10260	WOS:000455338100340
3158	891	WOS:000597782700042
2109	5640	WOS:000423134100018
4790	7210	WOS:000493126900001
6977	11390	WOS:000521981800012
1287	892	WOS:000592840700001
1347	4979	WOS:000377260500008
780	5642	WOS:000373201200033
492	5983	WOS:000417783000001
3642	7121	WOS:000285094000003
1972	893	WOS:000593392300001
1762	6538	WOS:000418036100003
2339	10733	WOS:000499732500021
5532	894	WOS:000592858400001
4180	895	4179
2217	7438	WOS:000395595000003
7245	12854	WOS:000437897700001
4181	896	WOS:000592331300001
542	4663	WOS:000250092200002
5533	897	WOS:000591217500001
3040	11388	WOS:000513702200001
1973	903	WOS:000592332800001
1278	421	WOS:000247336400028
2587	4660	WOS:000273514200004
2178	6717	WOS:000412342100005
6561	8932	WOS:000452240000021
4991	8965	WOS:000424490900003
2948	9655	WOS:000524853700001
2959	9791	WOS:000442246200005
5152	10178	WOS:000485977800003
2984	10192	WOS:000512174200001
4182	904	WOS:000590772800001
668	7437	WOS:000404127800088
734	905	WOS:000592856900001
3317	4331	WOS:000246549600005
4497	4892	WOS:000296756300003
553	5085	WOS:000359479100005
1133	5571	WOS:000401004400006
2724	6114	WOS:000317799000003
2785	6875	WOS:000413394600004
588	8154	WOS:000314037300039
3871	9809	WOS:000447320500003
5534	907	WOS:000590126200001
5060	9469	WOS:000357804100007
623	909	WOS:000592699400001
3449	5521	WOS:000299638100006
1153	6441	WOS:000358478900001
2781	6847	WOS:000438741500004
191	7973	WOS:000225810600007
1484	9251	WOS:000485977800006
1853	9260	WOS:000474621300006
283	11379	WOS:000515998600001
1534	12210	WOS:000598358000003
4183	911	WOS:000589891000010
2655	5414	WOS:000423758600004
3764	8646	WOS:000433972400018
1288	912	WOS:000597728400001
323	4639	WOS:000495142400009
433	8075	WOS:000411298400015
247	9214	WOS:000569610400001
3159	913	WOS:000592119500001
1865	9663	WOS:000512022700012
5535	914	WOS:000588611000001
2696	5795	WOS:000452585000018
4184	915	WOS:000588843700001
381	5076	WOS:000383936800101
1289	916	WOS:000590842200001
2049	4683	WOS:000428611800010
470	4921	WOS:000374719400009
2641	5294	WOS:000385900000048
1169	7398	WOS:000512301800017
6864	10717	WOS:000503172600173
4185	917	WOS:000590863400001
565	5719	WOS:000432905000008
299	6251	WOS:000470054000022
1513	10729	WOS:000497522700003
2466	918	WOS:000588597700003
2100	5338	WOS:000469901200055
1738	6162	WOS:000442973100136
678	8043	WOS:000308046600005
830	8243	WOS:000279648700003
5210	10756	WOS:000498398900276
5536	920	WOS:000571442300016
3783	8897	WOS:000468721200016
5537	922	WOS:000587538500001
4759	6984	WOS:000072692300007
411	923	WOS:000590838900001
1145	5974	WOS:000454917300002
234	6529	WOS:000459358300078
308	10697	WOS:000524786200006
693	10818	WOS:000464586400001
2467	925	WOS:000590133000001
4720	6722	WOS:000381533000033
802	7019	WOS:000428020400011
5538	927	5537
3160	928	WOS:000586788200001
537	4380	WOS:000303584500017
633	4542	WOS:000373740300020
457	929	WOS:000592100100001
957	6402	WOS:000399347000003
388	6846	WOS:000440325000007
574	7017	WOS:000426531100012
1512	10711	WOS:000524899601044
856	10781	WOS:000485931600014
5539	930	WOS:000586499000001
1637	4544	WOS:000362416500004
5540	931	WOS:000590721900001
2468	932	WOS:000600845800014
3329	4449	WOS:000285703000002
750	4475	WOS:000444360900016
1366	5322	WOS:000264040800006
4186	933	WOS:000594579300001
1771	6860	WOS:000403028500027
1422	7207	WOS:000489275900057
5541	934	WOS:000593370200003
478	5057	WOS:000242716700007
1974	935	WOS:000600790500035
270	5877	WOS:000457351900119
4659	6276	WOS:000374162200005
6223	6296	WOS:000380497400003
3584	6589	WOS:000380490700082
3795	9027	WOS:000386074100003
6635	9404	WOS:000416526300148
3161	936	WOS:000589034100001
2193	7020	WOS:000445250200016
5300	11538	WOS:000494006200027
5379	12375	WOS:000524074900007
5542	939	WOS:000594324400001
4187	940	WOS:000596873800004
3114	6	WOS:000312649100007
4468	4520	4467
3162	942	WOS:000589313000001
3163	943	WOS:000582335000004
4605	5841	WOS:000301538200007
2308	9719	WOS:000466056100003
4188	944	WOS:000588450800001
3164	946	WOS:000598667500005
1652	4766	WOS:000397047200015
3165	947	WOS:000582320000073
6281	6704	WOS:000432859400009
7015	11557	WOS:000477930600001
2469	948	WOS:000598667500006
3460	5589	WOS:000320315900014
1387	5879	WOS:000449894200018
964	7009	WOS:000449894200024
2856	8207	WOS:000262553600010
6693	9732	WOS:000459439500006
4189	949	WOS:000587571600083
6679	9634	WOS:000565277400009
3166	950	WOS:000596868000004
585	8052	WOS:000252595200001
7176	12491	WOS:000514633700011
896	952	WOS:000598667500019
639	4812	WOS:000324225300006
495	7007	WOS:000451938400016
93	7976	WOS:000329769100001
105	8129	WOS:000353088700008
2309	9734	WOS:000457952300027
2354	11327	WOS:000521510300014
2470	953	WOS:000590232200003
1622	4356	WOS:000282697000015
2579	4595	WOS:000267643400011
6116	5454	WOS:000287041300008
3167	954	WOS:000594180600001
3937	10672	WOS:000565016700032
605	11508	WOS:000463240400059
4190	956	WOS:000573208400011
2039	4518	WOS:000381530700033
4579	5582	WOS:000357139400025
6444	7989	WOS:000166583300004
3864	9768	WOS:000440947600194
5543	959	WOS:000587571600104
4020	11643	WOS:000436426700050
2471	962	WOS:000589370100001
645	5228	WOS:000425558600025
808	7630	WOS:000459508200002
3725	8344	WOS:000484472500039
2883	8656	WOS:000415194400016
3847	9648	WOS:000516788400069
4106	13102	WOS:000218640100013
4191	963	WOS:000598667600002
1262	123	WOS:000313068600007
2234	7844	WOS:000235541000003
6566	8949	WOS:000433400700006
532	965	WOS:000589385300001
3327	4441	WOS:000359959200033
4454	4443	WOS:000347493700095
3403	5077	WOS:000375507700006
2631	5164	WOS:000432102500053
4552	5346	WOS:000401381300009
1122	5410	WOS:000435619400026
650	5486	WOS:000451356300015
3457	5564	WOS:000423635500047
6162	5815	WOS:000356195000010
1388	5881	WOS:000438003200042
2122	5882	WOS:000424186600021
2743	6399	WOS:000406983100002
2769	6760	WOS:000340987700020
3609	6844	WOS:000424186600031
4761	7006	WOS:000464889600025
4909	8382	WOS:000429753900040
1059	967	WOS:000582335000011
912	4378	WOS:000302526900012
634	4548	WOS:000325235200004
205	4781	WOS:000312188600002
380	4939	WOS:000345149000008
296	5286	WOS:000427151900004
298	5975	WOS:000449241000011
1409	6678	WOS:000466622400007
1410	6710	WOS:000401042100009
302	7005	WOS:000453288300003
63	8264	WOS:000329321800003
2263	8429	WOS:000401467300005
1487	9275	WOS:000459508200003
2472	969	WOS:000587571600036
3168	975	WOS:000586640400001
911	4363	WOS:000185086300008
2204	7204	WOS:000505847700001
577	7876	WOS:000184714000005
4018	11633	WOS:000432887800006
4192	976	WOS:000584876100002
2850	8086	WOS:000303281800142
4193	978	WOS:000584791500001
1418	6992	WOS:000516777200122
1975	979	WOS:000586663900001
1118	5340	WOS:000451938400007
567	6074	WOS:000414896200108
3169	981	WOS:000582179500001
1629	4428	WOS:000245771000005
479	5116	WOS:000484647500036
160	8259	WOS:000394476800006
27	982	WOS:000582168400001
1625	4398	WOS:000358391900017
414	4538	WOS:000414241700005
293	4806	WOS:000350980400004
294	4874	WOS:000411171300017
1682	5187	WOS:000300202200025
384	6100	WOS:000358714800005
123	6174	WOS:000396717500002
794	6442	WOS:000213337600001
2166	6531	WOS:000449894200013
124	6534	WOS:000434744900006
1406	6576	WOS:000361378400008
340	6995	WOS:000473379000092
89	8225	WOS:000394476800009
195	8390	WOS:000427789500006
993	8421	WOS:000416079500005
836	8624	WOS:000449894200022
3829	9400	WOS:000401004100011
405	9712	WOS:000462884300005
2323	9875	WOS:000396717500003
1226	10399	WOS:000402937300002
164	11411	WOS:000510522100009
699	11440	WOS:000495471100003
310	11447	WOS:000527721600002
5304	11575	WOS:000463464800014
5338	11867	WOS:000393799800001
448	12657	WOS:000504282400208
2473	983	WOS:000581845400001
3385	4925	WOS:000367484100009
939	5303	WOS:000347605400021
2210	7252	WOS:000404043400006
1830	8466	WOS:000351520800007
2877	8514	WOS:000293116700002
2292	9261	WOS:000471735700015
2963	9853	WOS:000402933300005
5544	986	WOS:000577718100001
4194	988	WOS:000580505300004
423	7079	WOS:000349648200006
5111	9909	WOS:000392007500019
5545	990	WOS:000579659300001
5035	9313	WOS:000444949300025
5546	991	WOS:000581711900001
897	992	WOS:000581850100001
3387	4958	WOS:000244247000004
1144	5931	WOS:000285947600003
4667	6321	WOS:000300863100017
1160	6857	WOS:000428020400010
5547	994	WOS:000577259800002
4592	5651	WOS:000361486200004
1976	995	WOS:000578560300001
4672	6364	WOS:000177331500004
3651	7284	WOS:000410519800002
2840	7654	WOS:000429891200006
3865	9776	WOS:000430543900007
3170	996	WOS:000581649500001
6067	4922	WOS:000372889600005
2765	6702	WOS:000431599000004
4982	8898	WOS:000483871900010
5041	9353	WOS:000438292300002
1060	997	1059
1111	5123	WOS:000391116000008
1393	6178	WOS:000384867300003
1845	9012	WOS:000404811400002
3973	11009	WOS:000379280400004
1588	998	WOS:000578562100012
3549	6240	WOS:000088724100003
1785	7248	WOS:000411299100006
3766	8686	WOS:000410577300004
2283	8940	WOS:000438323900015
3913	10368	WOS:000390660400003
3998	11446	3997
7036	11664	WOS:000458307800001
5548	999	WOS:000579071300063
1154	6523	WOS:000491240100016
1589	1001	WOS:000577023100001
544	4776	WOS:000329979200014
2259	8372	WOS:000451531700203
1852	9240	WOS:000490047400002
2955	9744	WOS:000455338100263
871	12533	WOS:000474499900003
1061	1002	WOS:000579080400001
6340	7044	WOS:000423366000009
187	7393	WOS:000509818900051
3718	8234	WOS:000423351100007
4942	8651	WOS:000431174200002
2946	9632	WOS:000582335000019
5549	1003	WOS:000578413600001
4195	1004	WOS:000576265400001
1775	6946	WOS:000261278900009
6470	8378	WOS:000437080000030
624	1006	WOS:000575151900001
2690	5738	WOS:000360575900008
2708	5921	WOS:000304508500003
659	6302	WOS:000335147500007
1787	7305	WOS:000341888700004
1180	7850	WOS:000237625900006
1453	8206	WOS:000272770700005
3906	10326	WOS:000430313500011
1232	10763	WOS:000508982000002
7177	12493	WOS:000527721500002
608	12546	WOS:000479180800001
2474	1007	WOS:000577023200001
6057	4750	WOS:000229329600004
551	5046	WOS:000275884800005
2991	10308	WOS:000451254900001
5286	11450	WOS:000485293200007
3171	1008	WOS:000576365500001
2623	5087	WOS:000366620100002
6344	7080	WOS:000211515400002
2994	10314	WOS:000444967600014
5211	10760	WOS:000490367800013
2475	1010	WOS:000598358000001
1136	5648	WOS:000367762500053
1394	6194	WOS:000333884600006
1746	6277	WOS:000381358700006
3870	9802	WOS:000442232700003
3021	10816	WOS:000461191800001
5550	1011	WOS:000583216200014
4737	6834	WOS:000452076900013
2476	1012	WOS:000576263400001
877	92	WOS:000242374000003
268	4914	WOS:000453631500005
2105	5500	WOS:000358415200011
2134	5982	WOS:000423635600026
1783	7202	WOS:000508316400001
1434	7664	WOS:000446474100004
156	8110	WOS:000300964900006
998	9219	WOS:000531559900013
5551	1013	WOS:000574797400001
3505	5909	WOS:000318782300001
1590	1014	WOS:000574712800001
920	4576	WOS:000344422600010
209	7845	WOS:000238308000005
1230	10714	WOS:000519135105006
735	1016	WOS:000574651500001
248	10184	WOS:000524849900002
6931	11087	WOS:000380551900017
1977	1018	WOS:000573655000017
4684	6471	WOS:000319841600112
99	8130	WOS:000326426300034
4937	8619	WOS:000454974900039
1978	1021	WOS:000574389000001
1664	4935	WOS:000342870600013
1680	5174	1679
1721	5996	WOS:000390735000013
4696	6586	WOS:000366645000013
803	7229	WOS:000440948000003
4052	12288	WOS:000569049200004
1062	1022	WOS:000585217000001
1094	4682	WOS:000435188000044
2607	4917	WOS:000414879300104
566	5730	WOS:000389314600096
1392	6168	WOS:000408861800016
5552	1023	WOS:000574658100027
5278	11394	WOS:000497683000005
898	1026	WOS:000604985000004
1014	10306	WOS:000453677900003
3983	11183	WOS:000274671100006
2477	1029	WOS:000581550400001
4498	4932	WOS:000356107900017
5418	12851	WOS:000454073800077
899	1030	WOS:000574690300001
335	5745	WOS:000345148700002
1767	6720	WOS:000412290700002
2972	9971	WOS:000347241900010
1591	1031	WOS:000554964800011
5467	220	WOS:000240500200007
1729	6066	WOS:000442058600017
5553	1033	5552
2182	6830	WOS:000472695200098
3172	1034	WOS:000580322000016
4196	1035	WOS:000587245200001
930	4913	WOS:000469151900002
1979	1036	WOS:000583068800001
646	5280	WOS:000443802600002
770	5293	WOS:000389090400007
3474	5721	WOS:000436128200004
1764	6697	WOS:000434988900002
1201	8598	WOS:000473753700264
5230	10921	WOS:000457612800003
4197	1038	WOS:000553724900002
2478	1039	WOS:000572384700011
781	5646	WOS:000367773900012
1171	7423	WOS:000425575600010
5554	1043	WOS:000540724200035
2055	4799	WOS:000422886200002
2121	5824	WOS:000343315100012
4198	1046	WOS:000574674600001
186	5810	WOS:000367026200007
5555	1047	WOS:000596076900001
5556	1049	WOS:000572803600001
5360	12247	WOS:000554865200001
3173	1050	WOS:000572339300001
1886	10753	WOS:000491110100009
517	12452	WOS:000502640300001
1290	1051	WOS:000572236700001
754	4612	WOS:000472332800001
1106	4942	WOS:000323105600045
1690	5424	WOS:000386133700002
3467	5643	WOS:000380165200003
657	6064	WOS:000465509400042
2734	6289	WOS:000354527900015
6685	9688	WOS:000481847500011
5557	1053	WOS:000576079500001
4062	12401	WOS:000510726400001
5558	1055	WOS:000572461400001
217	8062	216
5012	9044	WOS:000367547800005
4199	1056	WOS:000571307500001
6450	8173	WOS:000293640300005
2859	8248	WOS:000176605700005
1592	1057	WOS:000574596600001
489	5664	WOS:000317851900002
953	5930	WOS:000275884800002
515	11425	WOS:000502887100034
5559	1058	WOS:000574473100001
342	7777	WOS:000081160000005
4200	1059	WOS:000572416400001
1109	5029	WOS:000335486500021
2187	6887	WOS:000370162400005
860	11343	WOS:000530717200001
5560	1060	WOS:000570479500002
3325	4396	WOS:000391079300146
3174	1061	WOS:000569207900001
2849	8057	WOS:000275949400007
1223	10262	WOS:000453631500031
5561	1062	WOS:000569503500001
4679	6420	WOS:000386639200001
1063	1063	WOS:000569076300001
475	5017	WOS:000417842500004
6213	6225	WOS:000255876700006
570	6545	WOS:000447412000002
1157	6682	WOS:000453618400019
2962	9823	WOS:000406570300008
2479	1064	WOS:000568409600001
2657	5425	WOS:000374177800003
1427	7444	WOS:000413090100003
2225	7627	WOS:000460710400012
5040	9348	WOS:000423352000009
3898	10196	WOS:000474778400001
5562	1065	WOS:000571754000005
5563	1066	WOS:000570432700001
625	1067	WOS:000570445200001
2027	4379	WOS:000298909700004
2047	4647	WOS:000376143000010
1678	5163	WOS:000455338100317
2677	5630	WOS:000484276100005
1730	6067	WOS:000440947600096
1408	6672	WOS:000490527400003
3692	7723	WOS:000389342100001
845	9661	WOS:000522685200011
1216	9760	WOS:000446770200045
5101	9836	WOS:000424623500004
5564	1071	WOS:000567998400001
3175	1073	WOS:000567866300001
2087	5177	WOS:000354591100011
3490	5837	WOS:000361225700079
2480	1074	WOS:000568448500001
207	5487	WOS:000442973100121
3176	1075	WOS:000569011500001
3824	9340	WOS:000427903700004
6626	9366	WOS:000425654600009
3177	1076	WOS:000568809600001
561	5493	WOS:000414814700010
2220	7471	WOS:000367486100010
7204	12648	WOS:000469516400006
2481	1077	WOS:000570876300001
1086	4406	WOS:000283613500010
1423	7225	WOS:000451531700376
1980	1078	WOS:000566287200001
2749	6451	WOS:000323868800011
2163	6480	WOS:000267069700003
2197	7090	WOS:000342547800005
5565	1079	WOS:000566320300001
3382	4894	WOS:000295495000003
1981	1080	WOS:000565488100001
956	6387	WOS:000423979900001
571	6676	WOS:000474008200013
337	6826	WOS:000506245700003
86	8216	WOS:000403745000007
2920	9234	WOS:000505500300001
1011	10124	WOS:000537824400009
3178	1081	WOS:000566092800001
3393	5001	WOS:000235279700004
1708	5757	WOS:000293517000004
2758	6598	WOS:000341728700005
5566	1082	WOS:000566837600001
3179	1084	3178
1593	1087	WOS:000569815100001
3612	6882	WOS:000391086900002
4201	1088	WOS:000581787700009
1723	6012	WOS:000381988900170
3614	6895	WOS:000219370200002
4202	1089	WOS:000580266500001
1467	8511	WOS:000296417800007
1594	1090	WOS:000581226600001
1369	5364	WOS:000333884600018
1699	5647	WOS:000385619700023
948	5656	WOS:000335576600012
2720	6089	WOS:000370063100007
1152	6409	1151
2802	7100	WOS:000327095900076
4794	7251	WOS:000407380900008
240	7983	WOS:000264002300010
900	1091	WOS:000590315200001
655	5889	WOS:000402348400007
1795	7626	WOS:000471529400001
1461	8374	WOS:000449894200020
3897	10188	WOS:000480557400055
3015	10746	WOS:000498965700001
7185	12537	WOS:000489104700162
229	1092	WOS:000556889900017
148	4877	WOS:000394476800011
74	5628	WOS:000503090900019
1204	8892	WOS:000484647500040
6627	9367	WOS:000415658400009
5567	1093	WOS:000566941700009
4203	1097	WOS:000590733000001
4065	12425	WOS:000541798600018
5568	1098	WOS:000567779700011
2455	474	WOS:000294934600002
3180	1100	WOS:000571105300001
3741	8464	WOS:000356936200016
2923	9292	WOS:000453631500042
6968	11313	WOS:000560706900001
4204	1102	WOS:000578182300001
2106	5525	WOS:000272588300022
4205	1104	WOS:000566831900001
4206	1107	WOS:000564680000008
2723	6109	WOS:000325266000003
3772	8729	WOS:000362058900006
5569	1109	WOS:000560841000072
3181	1110	WOS:000592838200003
267	4845	WOS:000349643800004
3182	1111	WOS:000571261700001
1917	12354	WOS:000573230600006
3183	1112	WOS:000569655300001
2334	10276	WOS:000445304700004
1595	1114	WOS:000571091900001
763	4985	WOS:000350582100002
6505	8620	WOS:000440636500001
1982	1115	WOS:000579920500001
203	4368	WOS:000473379000068
3894	10148	WOS:000506090200001
2355	11328	WOS:000546646600007
3184	1116	WOS:000584311500001
3504	5900	WOS:000351803000025
979	7985	WOS:000237400400011
1447	8082	WOS:000287772000004
4207	1117	WOS:000571058400001
4657	6256	4656
7217	12708	WOS:000451531700396
4208	1118	WOS:000569734300001
4771	7071	WOS:000361584800014
2901	8905	WOS:000468709400006
4209	1122	WOS:000567752900001
1464	8424	WOS:000409171400007
1596	1123	WOS:000562622000001
1088	4458	WOS:000403745000002
788	5980	WOS:000444548400005
458	1125	WOS:000566138700001
461	4429	WOS:000251845300003
467	4744	WOS:000265541600009
772	5330	WOS:000180224500009
271	6184	WOS:000374162700003
2313	9788	WOS:000447320500006
356	10318	WOS:000427427600012
3185	1126	WOS:000563543000001
5396	12594	WOS:000462583600013
290	1129	WOS:000565952800001
320	4305	WOS:000294885600003
1352	5086	WOS:000374162000005
769	5292	WOS:000402936400006
3541	6173	WOS:000388523300003
1760	6533	WOS:000434889900025
494	7004	WOS:000453793600006
595	8364	WOS:000470921400001
600	8649	WOS:000440325000005
3925	10482	WOS:000211515300001
6930	11085	WOS:000360931800115
2361	11433	WOS:000489888700003
7215	12702	WOS:000452516900032
1597	1132	WOS:000562348600009
3702	7956	WOS:000266086600065
3893	10121	WOS:000543166000019
4210	1134	WOS:000563584500001
4211	1135	WOS:000560869600001
1344	4898	WOS:000249594100004
2645	5323	WOS:000259470100004
1291	1136	WOS:000563491400001
3416	5179	WOS:000343662200002
493	6569	WOS:000390707100013
120	8127	WOS:000287341100005
996	8958	WOS:000422915200014
5570	1137	WOS:000560837800001
2799	7084	WOS:000211536600002
2482	1138	WOS:000566952000004
5156	10225	WOS:000462329500001
691	10292	WOS:000424956900008
2483	1140	WOS:000560924300002
4212	1143	WOS:000558470800001
1659	4851	WOS:000326426300010
3947	10751	WOS:000496554500006
1292	1144	WOS:000558900800001
713	122	WOS:000319814600005
490	5712	WOS:000485931600018
4213	1145	WOS:000538390900014
761	4871	WOS:000431937500069
2484	1146	WOS:000594693400006
2679	5645	WOS:000385619300004
2314	9793	WOS:000471035200062
5104	9850	WOS:000426981800065
5173	10377	WOS:000406504600004
5238	10981	WOS:000419072100249
1598	1149	WOS:000556729200001
1202	8603	WOS:000466825100011
1983	1152	WOS:000555793700001
2780	6832	WOS:000456311400018
971	7607	WOS:000506276500013
5571	1153	WOS:000558219200001
3186	1154	WOS:000555283600001
2485	1157	WOS:000556946800001
2652	5385	WOS:000261117000004
6201	6136	WOS:000254844000003
1239	11392	WOS:000520005500012
5572	1159	WOS:000559168000001
3684	7623	3683
4214	1163	WOS:000556183400004
1951	159	WOS:000323105600044
4458	4484	WOS:000260699200010
1064	1167	WOS:000579612800001
1731	6072	WOS:000416042600011
2817	7290	WOS:000368465400004
596	8369	WOS:000452240000026
5202	10701	WOS:000507856300059
1926	12539	WOS:000489104700141
3187	1173	WOS:000550658100019
6160	5799	WOS:000423001900071
4215	1174	WOS:000566696100007
2289	9047	WOS:000377090100005
5573	1176	WOS:000567700500001
1621	4353	WOS:000300029200001
4216	1179	WOS:000542947600011
4825	7468	WOS:000381214200011
1984	1181	WOS:000569367100019
62	7893	WOS:000313374400010
276	8022	WOS:000336468100005
4217	1183	WOS:000556938400001
832	8270	WOS:000222073500008
4218	1184	WOS:000556951300001
760	4801	WOS:000379563000004
6866	10755	WOS:000490187800002
376	1188	WOS:000558406600001
910	4338	WOS:000180828700006
2596	4821	WOS:000289587800010
2075	5025	WOS:000345373100002
1389	6018	WOS:000341781300007
4699	6599	WOS:000328600600004
2778	6817	WOS:A1996VH72900001
3616	6899	WOS:000359055200002
1162	6929	WOS:000308445000003
2835	7548	WOS:000280439100017
426	7689	WOS:000408354500005
2264	8453	WOS:000376234500014
1501	9862	WOS:000409135500007
1234	11047	WOS:000377340900012
1599	1189	WOS:000555032900001
4121	192	WOS:000314814000014
1628	4409	WOS:000267512400010
1400	6316	WOS:000310267800006
3095	12642	WOS:000456968100004
146	1190	WOS:000556879500001
1337	4782	WOS:000291292900009
269	5129	WOS:000359739900002
488	5579	WOS:000379776200004
2120	5821	WOS:000360583500003
1722	6002	WOS:000379776300003
2149	6306	WOS:000348438800006
2907	8967	WOS:000443158400001
736	1192	WOS:000551308300001
230	4304	WOS:000297402700035
758	4733	WOS:000305185300007
3459	5578	WOS:000374777100003
797	6557	WOS:000405473100003
626	1194	WOS:000551025000001
4537	5201	WOS:000253243900008
1367	5339	WOS:000454466400001
2865	8333	WOS:000518730700004
2868	8354	WOS:000463607100003
307	9288	WOS:000472615000003
843	9633	WOS:000553431500007
4219	1196	WOS:000550623800001
6504	8614	WOS:000471038700088
1065	1197	WOS:000550636100001
5594	1354	WOS:000537476200230
4449	4423	WOS:000292853200003
508	8196	WOS:000314386100014
1829	8410	WOS:000400387000002
4938	8637	WOS:000442759900002
840	9253	WOS:000482990100005
1540	12376	WOS:000522470900267
737	1204	WOS:000548020900001
472	4936	WOS:000341897600004
300	6259	WOS:000404203200004
2205	7205	WOS:000504505100037
694	10865	WOS:000450380500002
3188	1205	WOS:000548046500001
5574	1206	WOS:000548025300001
3410	5133	WOS:000334139100008
345	7855	WOS:000255302700004
4220	1208	WOS:000547993500001
1748	6325	WOS:000294125900007
2219	7461	WOS:000377806600003
533	1212	WOS:000545544400001
2078	5049	WOS:000272209700010
4532	5171	WOS:000390743400016
965	7014	WOS:000427664000008
848	9879	WOS:000382369300003
5575	1213	WOS:000547849900001
5168	10320	WOS:000446848800005
3189	1215	WOS:000545716400001
349	8068	WOS:000329880100010
4221	1216	WOS:000534259900004
582	7995	WOS:000400660400010
1451	8170	WOS:000292476600006
5576	1221	WOS:000538154900015
1958	260	WOS:A1996UV54300001
5577	1223	WOS:000535676700006
3190	1227	WOS:000555872600001
2685	5713	WOS:000468710600034
6907	10999	WOS:000418571000006
7232	12795	WOS:000445651000143
4222	1228	WOS:000574927200002
1478	8986	WOS:000419407700003
1066	1230	WOS:000554722300037
464	4546	WOS:000353113400003
1777	7041	WOS:000409065500004
119	7915	WOS:000332269400003
4223	1231	WOS:000539162800005
1806	7840	WOS:000167933000008
5126	9996	WOS:000310944800016
5578	1232	WOS:000571221600005
3439	5434	WOS:000348883200011
4224	1233	WOS:000555012300001
5666	1776	WOS:000489104700156
1006	9709	WOS:000461431300002
2318	9813	WOS:000414963800010
1985	1234	WOS:000544408800060
4225	1236	WOS:000541122400015
3606	6835	WOS:000450328900004
985	8136	WOS:000304895700008
5579	1239	WOS:000557733700001
3707	8105	WOS:000203202200002
5580	1241	WOS:000536826600012
3191	1243	WOS:000587657500013
4015	11585	WOS:000451336200023
4226	1244	WOS:000544536500001
627	1245	WOS:000547603100001
1348	4995	WOS:000292755700004
4509	5023	WOS:000357431800003
1380	5631	WOS:000459358300031
1221	10147	WOS:000510844400004
3951	10779	WOS:000481440400001
3192	1247	WOS:000546070700001
2609	4926	WOS:000367773600008
3819	9276	WOS:000458380000001
2486	1248	WOS:000547926200001
4512	5043	WOS:000290237500159
773	5413	WOS:000418928000003
949	5663	WOS:000318282100004
1797	7662	WOS:000418655000003
5581	1249	WOS:000556928300001
1986	1250	WOS:000546038800001
4437	4294	WOS:000240950600005
4227	1255	WOS:000543332300001
3018	10782	WOS:000478613400003
1067	1256	WOS:000543012400002
4118	133	WOS:000282213800005
1700	5654	WOS:000353605100009
3554	6307	WOS:000348440000002
2200	7145	WOS:000261009700008
6362	7272	WOS:000388984500003
578	7883	WOS:000184397900006
3740	8461	WOS:000362611700008
2487	1257	WOS:000544437100001
3967	10892	WOS:000447594200055
6915	11031	WOS:000396437600025
5582	1258	WOS:000542534700001
1293	1261	WOS:000541301300001
795	6447	WOS:000339965800004
2832	7492	WOS:000345510100001
20	7909	WOS:000303471400001
401	8190	WOS:000316647100003
129	8260	WOS:000275884800006
1889	10901	WOS:000483269700003
1527	11661	WOS:000483269700004
3193	1263	WOS:000546142700003
4580	5583	WOS:000353392800003
3010	10719	WOS:000507659600001
4228	1264	WOS:000541058900001
[truncated: 5,309 more rows]
