# Supplementary material for: The Academic Landscapes of Manufacturing Enterprise Performance and Environmental Sustainability: A Study of Commonalities and Differences
Source: Int J Environ Res Public Health. 2021 Mar 24;18(7):3370. doi: 10.3390/ijerph18073370 (PMC8037544; doi:10.3390/ijerph18073370)
Supplement: Supplementary file 1 [file ijerph-18-03370-s001.zip › network_data/README.txt]

Supplementary data to the article:
The Academic Landscapes of Manufacturing Enterprise Performance and Environmental Sustainability: A Study of Their Commonalities and Differences.

This folder contains the node and edge file to reproduce the citation networks of
- Manufacturing Enterpreise Performance
- Environmental Sustainability


Node file.
This is a .csv file with 2 columns and header.
X_N: Numeric. Is the node ID assigned by the authors to each article in the network.
UT: Alphanumeric. Is the Web of Science ID of the articles

Metadata for each article, including Title, Abstract, Publication Year, Journal, etc. is available through the Web of Science (for those with a license) by following the query specified in the Data and Methods section of the article.

Edge file.
This is a .tsv file with 2 columns and no header
Each row reprente a citation relationship, from the article citing (on the left), to the article cited (on the right).
